# Supplementary material for: Global Phylogeny of Mycobacterium avium and Identification of Mutation Hotspots During Niche Adaptation
Source: Front Microbiol. 2022 May 6;13:892333. doi: 10.3389/fmicb.2022.892333 (PMC9121174; doi:10.3389/fmicb.2022.892333)
Supplement: Supplementary file 1 [file Table_1.XLSX]

## Sheet: All_Metadata
GenBank name/ SRA accession/ study ID	Source	Subspecies	Year	Location	Host	Infection site
RCAD0278	GenBank	Avium	2015	Asia	Avian	Unknown
ATCC25291	GenBank	Avium	Unknown	Unknown	Avian	Respiratory
DSM44156	GenBank	Avium	1901	Unknown	Avian	Unknown
11	GenBank	Hominissuis	2010	Asia	Homo sapien	Unknown
CAM177	GenBank	Hominissuis	2007	Asia	Homo sapien	Respiratory
CAM57	GenBank	Hominissuis	2007	Asia	Homo sapien	Respiratory
CAM78	GenBank	Hominissuis	2007	Asia	Homo sapien	Respiratory
DH2	GenBank	Hominissuis	2008-2009	Asia	Homo sapien	Respiratory
DH5	GenBank	Hominissuis	2008-2009	Asia	Homo sapien	Respiratory
DH6	GenBank	Hominissuis	2008-2009	Asia	Homo sapien	Respiratory
DH7	GenBank	Hominissuis	2008-2009	Asia	Homo sapien	Respiratory
DH84	GenBank	Hominissuis	2008-2009	Asia	Homo sapien	Respiratory
HF1	GenBank	Hominissuis	2008-2009	Asia	Homo sapien	Respiratory
HF3	GenBank	Hominissuis	2008-2009	Asia	Homo sapien	Respiratory
HF4	GenBank	Hominissuis	2008-2009	Asia	Homo sapien	Respiratory
HP17	GenBank	Hominissuis	2012	Asia	Homo sapien	Respiratory
HP17	GenBank	Hominissuis	2006	Asia	Homo sapien	Unknown
IH065	GenBank	Hominissuis	2008-2009	Asia	Homo sapien	Respiratory
IH068	GenBank	Hominissuis	2008-2009	Asia	Homo sapien	Respiratory
IH145	GenBank	Hominissuis	2008-2009	Asia	Homo sapien	Respiratory
IH149	GenBank	Hominissuis	2008-2009	Asia	Homo sapien	Respiratory
IH217	GenBank	Hominissuis	2008-2009	Asia	Homo sapien	Respiratory
IH483	GenBank	Hominissuis	2008-2009	Asia	Homo sapien	Respiratory
IH532	GenBank	Hominissuis	2008-2009	Asia	Homo sapien	Respiratory
IH550	GenBank	Hominissuis	2008-2009	Asia	Homo sapien	Respiratory
IH560	GenBank	Hominissuis	2008-2009	Asia	Homo sapien	Respiratory
IH660	GenBank	Hominissuis	2008-2009	Asia	Homo sapien	Respiratory
IH687	GenBank	Hominissuis	2008-2009	Asia	Homo sapien	Respiratory
IH788	GenBank	Hominissuis	2008-2009	Asia	Homo sapien	Respiratory
IH799	GenBank	Hominissuis	2008-2009	Asia	Homo sapien	Respiratory
IH801	GenBank	Hominissuis	2008-2009	Asia	Homo sapien	Respiratory
IH945	GenBank	Hominissuis	2008-2009	Asia	Homo sapien	Respiratory
JPH1	GenBank	Hominissuis	2018	Asia	Equine	Foetal tissue
Kin16	GenBank	Hominissuis	2008-2009	Asia	Homo sapien	Respiratory
Kin27	GenBank	Hominissuis	2008-2009	Asia	Homo sapien	Respiratory
Kin28	GenBank	Hominissuis	2008-2009	Asia	Homo sapien	Respiratory
MK201	GenBank	Hominissuis	2008-2009	Asia	Homo sapien	Respiratory
MK205	GenBank	Hominissuis	2008-2009	Asia	Homo sapien	Respiratory
NB36042	GenBank	Hominissuis	2008-2009	Asia	Homo sapien	Respiratory
NN108	GenBank	Hominissuis	2008-2009	Asia	Homo sapien	Respiratory
NN122	GenBank	Hominissuis	2008-2009	Asia	Homo sapien	Respiratory
NN127	GenBank	Hominissuis	2008-2009	Asia	Homo sapien	Respiratory
OCU404	GenBank	Hominissuis	2004	Asia	Homo sapien	Respiratory
OCU462	GenBank	Hominissuis	2008	Asia	Homo sapien	Unknown
OCU464	GenBank	Hominissuis	2007	Asia	Homo sapien	Respiratory
OCU466	GenBank	Hominissuis	2005	Asia	Homo sapien	Respiratory
OCU491	GenBank	Hominissuis	2005	Asia	Homo sapien	Unknown
OCU556	GenBank	Hominissuis	2006	Asia	Swine	Systemic
OCU873sP74s	GenBank	Hominissuis	2007	Asia	Homo sapien	Respiratory
OCU901sS22s	GenBank	Hominissuis	2007	Asia	Homo sapien	Respiratory
Tone1	GenBank	Hominissuis	2008-2009	Asia	Homo sapien	Respiratory
Tone12	GenBank	Hominissuis	2008-2009	Asia	Homo sapien	Respiratory
Tone13	GenBank	Hominissuis	2008-2009	Asia	Homo sapien	Respiratory
Tone15	GenBank	Hominissuis	2008-2009	Asia	Homo sapien	Respiratory
Tone16	GenBank	Hominissuis	2008-2009	Asia	Homo sapien	Respiratory
Tone5	GenBank	Hominissuis	2008-2009	Asia	Homo sapien	Respiratory
Tone6	GenBank	Hominissuis	2008-2009	Asia	Homo sapien	Respiratory
Tone7	GenBank	Hominissuis	2008-2009	Asia	Homo sapien	Respiratory
TRM1	GenBank	Hominissuis	2008-2009	Asia	Homo sapien	Respiratory
TRM3	GenBank	Hominissuis	2008-2009	Asia	Homo sapien	Respiratory
TRM4	GenBank	Hominissuis	2008-2009	Asia	Homo sapien	Respiratory
TRM64	GenBank	Hominissuis	2008-2009	Asia	Homo sapien	Respiratory
12062	GenBank	Hominissuis	2011-2013	Europe	Homo sapien/Swine	Unknown
12067	GenBank	Hominissuis	2011-2013	Europe	Homo sapien/Swine	Unknown
E128	GenBank	Hominissuis	2008	Europe	Environmental	Unknown
LYM122	GenBank	Hominissuis	2011-2013	Europe	Homo sapien	Respiratory
MAHE1016	GenBank	Hominissuis	2010	Europe	Environmental	Unknown
MAHE1041	GenBank	Hominissuis	2010	Europe	Environmental	Unknown
MAHE106	GenBank	Hominissuis	2010	Europe	Environmental	Unknown
MAHE108	GenBank	Hominissuis	2010	Europe	Environmental	Unknown
MAHE118	GenBank	Hominissuis	2010	Europe	Environmental	Unknown
MAHE141	GenBank	Hominissuis	2010	Europe	Environmental	Unknown
MAHE1492	GenBank	Hominissuis	2010	Europe	Environmental	Unknown
MAHE1493	GenBank	Hominissuis	2010	Europe	Environmental	Unknown
MAHE1497	GenBank	Hominissuis	2010	Europe	Environmental	Unknown
MAHE221	GenBank	Hominissuis	2010	Europe	Environmental	Unknown
MAHE2514	GenBank	Hominissuis	2001	Europe	Environmental	Unknown
MAHE3044	GenBank	Hominissuis	2001	Europe	Environmental	Unknown
MAHE573	GenBank	Hominissuis	2010	Europe	Environmental	Unknown
MAHE611t	GenBank	Hominissuis	2010	Europe	Environmental	Unknown
MAHE611y	GenBank	Hominissuis	2010	Europe	Environmental	Unknown
MAHE631	GenBank	Hominissuis	2010	Europe	Environmental	Unknown
MAHE827	GenBank	Hominissuis	2010	Europe	Environmental	Unknown
MAHE831	GenBank	Hominissuis	2010	Europe	Environmental	Unknown
MAHE881	GenBank	Hominissuis	2010	Europe	Environmental	Unknown
MAHE891	GenBank	Hominissuis	2010	Europe	Environmental	Unknown
MAHE962	GenBank	Hominissuis	2010	Europe	Environmental	Unknown
MAHP0913	GenBank	Hominissuis	2013	Europe	Homo sapien	Unknown
MAHP1005806	GenBank	Hominissuis	2006	Europe	Homo sapien	Unknown
MAHP1009106	GenBank	Hominissuis	2006	Europe	Homo sapien	Respiratory
MAHP1020306	GenBank	Hominissuis	2006	Europe	Homo sapien	Unknown
MAHP1108203	GenBank	Hominissuis	2003	Europe	Homo sapien	Unknown
MAHP162004	GenBank	Hominissuis	2004	Europe	Homo sapien	Systemic
MAHP201408	GenBank	Hominissuis	2008	Europe	Homo sapien	Unknown
MAHP326908	GenBank	Hominissuis	2008	Europe	Homo sapien	Systemic
MAHP402308	GenBank	Hominissuis	2008	Europe	Homo sapien	Unknown
MAHP455708	GenBank	Hominissuis	2008	Europe	Homo sapien	Systemic
MAHP52808	GenBank	Hominissuis	2008	Europe	Homo sapien	Unknown
MAHP58908	GenBank	Hominissuis	2008	Europe	Homo sapien	Unknown
MAHP70908	GenBank	Hominissuis	2008	Europe	Homo sapien	Unknown
MAHP767304	GenBank	Hominissuis	2004	Europe	Homo sapien	Unknown
MAHP77208	GenBank	Hominissuis	2008	Europe	Homo sapien	Unknown
MAHP883	GenBank	Hominissuis	2008	Europe	Homo sapien	Unknown
MAHP893306	GenBank	Hominissuis	2006	Europe	Homo sapien	Unknown
MAHP903604	GenBank	Hominissuis	2004	Europe	Homo sapien	Systemic
MAHP906006	GenBank	Hominissuis	2006	Europe	Homo sapien	Unknown
MAHP926806	GenBank	Hominissuis	2006	Europe	Homo sapien	Respiratory
100	GenBank	Hominissuis	1983	North America	Homo sapien	Systemic
101	GenBank	Hominissuis	1983	North America	Homo	Systemic
3388	GenBank	Hominissuis	2005	North America	Homo sapien	Respiratory
101034	GenBank	Hominissuis	2017	North America	Homo sapien	Respiratory
101115	GenBank	Hominissuis	2017	North America	Homo sapien	Respiratory
101174	GenBank	Hominissuis	2016	North America	Homo sapien	Respiratory
874148	GenBank	Hominissuis	2005	North America	Avian	Unknown
A5	GenBank	Hominissuis	1985	North America	Homo sapien	Systemic
H87	GenBank	Hominissuis	2013	North America	Environmental	Unknown
MAC109	GenBank	Hominissuis	Unknown	North America	Unknown	Systemic
mc22500	GenBank	Hominissuis	2002	North America	Homo sapien	Respiratory
Hominissuis_104	GenBank	Hominissuis	Unknown	Unknown	Unknown	Unknown
TH135	GenBank	Hominissuis	Unknown	Unknown	Unknown	Unknown
JQ5	GenBank	Paratuberculosis	Unknown	Africa	Camelid	Gastro-intestinal/Faecal
JQ6	GenBank	Paratuberculosis	Unknown	Africa	Camelid	Gastro-intestinal/Faecal
E1	GenBank	Paratuberculosis	2011	Asia	Unknown	Gastro-intestinal/Faecal
E93	GenBank	Paratuberculosis	2011	Asia	Unknown	Gastro-intestinal/Faecal
2015WD2	GenBank	Paratuberculosis	2014	Asia	Bos taurus	Gastro-intestinal/Faecal
HJW	GenBank	Paratuberculosis	2016	Asia	Bos taurus	Gastro-intestinal/Faecal
MAPKCN413	GenBank	Paratuberculosis	2014	Asia	Bos taurus	Unknown
MAPKCN715	GenBank	Paratuberculosis	2014	Asia	Bos taurus	Unknown
MAPKCN915	GenBank	Paratuberculosis	2014	Asia	Bos taurus	Unknown
MAPKJB1615	GenBank	Paratuberculosis	2014	Asia	Bos taurus	Unknown
MAPKJJ113	GenBank	Paratuberculosis	2014	Asia	Bos taurus	Unknown
MAPTANUVASTNIndia2008	GenBank	Paratuberculosis	2008	Asia	Bos taurus	Unknown
S5	GenBank	Paratuberculosis	1999	Asia	Capra aegagrus hircus	Gastro-intestinal/Faecal
Telford	GenBank	Paratuberculosis	1998	Australia	Ovis aries	Gastro-intestinal/Faecal
A3	GenBank	Paratuberculosis	2011	Europe	Bos taurus	Gastro-intestinal/Faecal
C4A4	GenBank	Paratuberculosis	2013	Europe	Bos taurus	Gastro-intestinal/Faecal
JII1961	GenBank	Paratuberculosis	2003	Europe	Bos taurus	Gastro-intestinal/Faecal
JIII386	GenBank	Paratuberculosis	2003	Europe	Ovis aries	Unknown
88281	GenBank	Paratuberculosis	2008	North America	Ovis aries	Gastro-intestinal/Faecal
4B	GenBank	Paratuberculosis	Unknown	North America	Homo sapien	Unknown
DT3	GenBank	Paratuberculosis	Unknown	North America	Cervidae	Unknown
Env210	GenBank	Paratuberculosis	Unknown	North America	Environmental	Unknown
FDAARGOS305	GenBank	Paratuberculosis	1990	North America	Bos taurus	Gastro-intestinal/Faecal
MAP4	GenBank	Paratuberculosis	2000	North America	Homo sapien	Systemic
NL89C	GenBank	Paratuberculosis	2013	North America	Bos taurus	Gastro-intestinal/Faecal
NL93B	GenBank	Paratuberculosis	2013	North America	Bos taurus	Gastro-intestinal/Faecal
NL95A	GenBank	Paratuberculosis	2013	North America	Bos taurus	Gastro-intestinal/Faecal
NL95B	GenBank	Paratuberculosis	2013	North America	Bos taurus	Gastro-intestinal/Faecal
NL95E	GenBank	Paratuberculosis	2013	North America	Bos taurus	Gastro-intestinal/Faecal
NL96E	GenBank	Paratuberculosis	2013	North America	Bos taurus	Gastro-intestinal/Faecal
S397	GenBank	Paratuberculosis	Unknown	North America	Ovis aries	Gastro-intestinal/Faecal
K10	GenBank	Paratuberculosis	Unknown	Unknown	Unknown	Unknown
ATCC49884	GenBank	Silvaticum	2010	Europe	Avian	Respiratory
ERR266516	SRA	Avium	Unknown	Europe	Unknown	Unknown
SRR10541896	SRA	Avium	1901	Unknown	Avian	Liver
SRR901356	SRA	Avium	Unknown	Unknown	Unknown	Unknown
DRR120853	SRA	Hominissuis	2015	Asia	Bos taurus	Systemic
SRR11005218	SRA	Hominissuis	Unknown	North America	Cervidae	Unknown
SRR11005218	SRA	hominissuis		North America	Pudu
SRR7702981	SRA	Hominissuis	2016	North America	Avian	Respiratory
SRR7800400	SRA	Hominissuis	2014	North America	Homo sapien	Respiratory
SRR7800401	SRA	Hominissuis	2016	North America	Homo sapien	Respiratory
SRR7800427	SRA	Hominissuis	2015	North America	Homo sapien	Respiratory
SRR7800428	SRA	Hominissuis	2015	North America	Homo sapien	Respiratory
SRR7800447	SRA	Hominissuis	2015	North America	Homo sapien	Respiratory
SRR7800450	SRA	Hominissuis	2015	North America	Homo sapien	Respiratory
SRR7800472	SRA	Hominissuis	2015	North America	Homo sapien	Respiratory
SRR7800484	SRA	Hominissuis	2016	North America	Homo sapien	Respiratory
SRR7800520	SRA	Hominissuis	2015	North America	Homo sapien	Respiratory
SRR7800521	SRA	Hominissuis	2016	North America	Homo sapien	Respiratory
SRR7800522	SRA	Hominissuis	2015	North America	Homo sapien	Respiratory
SRR7800530	SRA	Hominissuis	2016	North America	Homo sapien	Respiratory
SRR7800545	SRA	Hominissuis	2016	North America	Homo sapien	Respiratory
SRR7800546	SRA	Hominissuis	2016	North America	Homo sapien	Respiratory
SRR7800555	SRA	Hominissuis	2015	North America	Homo sapien	Respiratory
SRR7800562	SRA	Hominissuis	2016	North America	Homo sapien	Respiratory
SRR7800563	SRA	Hominissuis	2016	North America	Homo sapien	Respiratory
SRR7800564	SRA	Hominissuis	2016	North America	Homo sapien	Respiratory
SRR7800565	SRA	Hominissuis	2016	North America	Homo sapien	Respiratory
SRR7800566	SRA	Hominissuis	2016	North America	Homo sapien	Respiratory
SRR7800567	SRA	Hominissuis	2016	North America	Homo sapien	Respiratory
SRR7800568	SRA	Hominissuis	2016	North America	Homo sapien	Respiratory
SRR7800570	SRA	Hominissuis	2016	North America	Homo sapien	Respiratory
SRR7800571	SRA	Hominissuis	2016	North America	Homo sapien	Respiratory
SRR7800572	SRA	Hominissuis	2016	North America	Homo sapien	Respiratory
SRR7800576	SRA	Hominissuis	2016	North America	Homo sapien	Respiratory
SRR7800586	SRA	Hominissuis	2015	North America	Homo sapien	Respiratory
SRR7800587	SRA	Hominissuis	2016	North America	Homo sapien	Respiratory
SRR7800588	SRA	Hominissuis	2015	North America	Homo sapien	Respiratory
SRR7800589	SRA	Hominissuis	2015	North America	Homo sapien	Respiratory
SRR7800590	SRA	Hominissuis	2016	North America	Homo sapien	Respiratory
SRR7800605	SRA	Hominissuis	2016	North America	Homo sapien	Respiratory
SRR7800609	SRA	Hominissuis	2016	North America	Homo sapien	Respiratory
SRR7800614	SRA	Hominissuis	2016	North America	Homo sapien	Respiratory
SRR7800615	SRA	Hominissuis	2015	North America	Homo sapien	Respiratory
SRR7800632	SRA	Hominissuis	2014	North America	Homo sapien	Respiratory
SRR7800646	SRA	Hominissuis	2016	North America	Homo sapien	Respiratory
SRR7800648	SRA	Hominissuis	2016	North America	Homo sapien	Respiratory
SRR7800652	SRA	Hominissuis	2016	North America	Homo sapien	Respiratory
SRR7800663	SRA	Hominissuis	2015	North America	Homo sapien	Respiratory
SRR7800671	SRA	Hominissuis	2015	North America	Homo sapien	Respiratory
SRR7800685	SRA	Hominissuis	2016	North America	Homo sapien	Respiratory
SRR7800686	SRA	Hominissuis	2016	North America	Homo sapien	Respiratory
SRR7800687	SRA	Hominissuis	2016	North America	Homo sapien	Respiratory
SRR7800688	SRA	Hominissuis	2016	North America	Homo sapien	Respiratory
SRR7800689	SRA	Hominissuis	2016	North America	Homo sapien	Respiratory
SRR7800690	SRA	Hominissuis	2016	North America	Homo sapien	Respiratory
SRR7800691	SRA	Hominissuis	2016	North America	Homo sapien	Respiratory
SRR7800692	SRA	Hominissuis	2016	North America	Homo sapien	Respiratory
SRR7800694	SRA	Hominissuis	2016	North America	Homo sapien	Respiratory
SRR7800695	SRA	Hominissuis	2016	North America	Homo sapien	Respiratory
SRR7800733	SRA	Hominissuis	2015	North America	Homo sapien	Respiratory
SRR7800734	SRA	Hominissuis	2015	North America	Homo sapien	Respiratory
SRR7800735	SRA	Hominissuis	2015	North America	Homo sapien	Respiratory
SRR7800737	SRA	Hominissuis	2014	North America	Homo sapien	Respiratory
SRR7800738	SRA	Hominissuis	2015	North America	Homo sapien	Respiratory
SRR7800739	SRA	Hominissuis	2015	North America	Homo sapien	Respiratory
SRR7800740	SRA	Hominissuis	2016	North America	Homo sapien	Respiratory
SRR7121403	SRA	Hominissuis	Unknown	Unknown	Homo sapien	Systemic
DRR231738	SRA	hominissuis	Unknown	Unknown	Homo sapiens	Unknown
DRR231739	SRA	hominissuis	Unknown	Unknown	Homo sapiens	Unknown
DRR231740	SRA	hominissuis	Unknown	Unknown	Homo sapiens	Unknown
DRR263663	SRA	Paratuberculosis	2010	Asia	Bos taurus	Unknown
SRR8177401	SRA	Paratuberculosis	1998	Australia	Ovis aries	Unknown
ERR026340	SRA	Paratuberculosis	Unknown	Europe	Ovis aries	Unknown
ERR026341	SRA	Paratuberculosis	Unknown	Europe	Ovis aries	Unknown
ERR026342	SRA	Paratuberculosis	Unknown	Europe	Ovis aries	Unknown
ERR026349	SRA	Paratuberculosis	Unknown	Europe	Bos taurus	Unknown
ERR026815	SRA	Paratuberculosis	1990	Europe	Ovis aries	Unknown
ERR037384	SRA	Paratuberculosis	2005	Europe	Bos taurus	Unknown
ERR037385	SRA	Paratuberculosis	Unknown	Europe	Bos taurus	Unknown
ERR037387	SRA	Paratuberculosis	Unknown	Europe	Bos taurus	Unknown
ERR037391	SRA	Paratuberculosis	2005	Europe	Cervidae	Unknown
ERR037392	SRA	Paratuberculosis	2003	Europe	Bos taurus	Unknown
ERR037393	SRA	Paratuberculosis	2003	Europe	Bos taurus	Unknown
ERR037394	SRA	Paratuberculosis	2004	Europe	Capra aegagrus hircus	Unknown
ERR037395	SRA	Paratuberculosis	2004	Europe	Capra aegagrus hircus	Unknown
ERR037978	SRA	Paratuberculosis	2009	Europe	Bos taurus	Unknown
ERR037979	SRA	Paratuberculosis	2004	Europe	Ovis aries	Unknown
ERR037980	SRA	Paratuberculosis	2008	Europe	Bos taurus	Unknown
ERR037981	SRA	Paratuberculosis	2008	Europe	Bos taurus	Unknown
ERR037987	SRA	Paratuberculosis	2009	Europe	Bos taurus	Unknown
ERR037988	SRA	Paratuberculosis	Unknown	Europe	Bos taurus	Unknown
ERR037990	SRA	Paratuberculosis	Unknown	Europe	Bos taurus	Unknown
ERR037991	SRA	Paratuberculosis	2007	Europe	Ovis aries	Unknown
ERR037992	SRA	Paratuberculosis	2008	Europe	Bos taurus	Unknown
ERR037993	SRA	Paratuberculosis	Unknown	Europe	Bos taurus	Unknown
ERR037994	SRA	Paratuberculosis	2007	Europe	Capra aegagrus hircus	Unknown
ERR037998	SRA	Paratuberculosis	2003	Europe	Ovis aries	Unknown
ERR037999	SRA	Paratuberculosis	2004	Europe	Ovis aries	Unknown
ERR038000	SRA	Paratuberculosis	1999	Europe	Ovis aries	Unknown
ERR038001	SRA	Paratuberculosis	1999	Europe	Ovis aries	Unknown
ERR038002	SRA	Paratuberculosis	Unknown	Europe	Ovis aries	Unknown
ERR038003	SRA	Paratuberculosis	Unknown	Europe	Homo sapien	Unknown
ERR038004	SRA	Paratuberculosis	Unknown	Europe	Homo sapien	Unknown
ERR038005	SRA	Paratuberculosis	Unknown	Europe	Homo sapien	Unknown
ERR038011	SRA	Paratuberculosis	Unknown	Europe	Homo sapien	Unknown
ERR038012	SRA	Paratuberculosis	Unknown	Europe	Bos taurus	Unknown
ERR038014	SRA	Paratuberculosis	Unknown	Europe	Bos taurus	Unknown
ERR038019	SRA	Paratuberculosis	2002	Europe	Ovis aries	Unknown
ERR038020	SRA	Paratuberculosis	2004	Europe	Bos taurus	Unknown
ERR038021	SRA	Paratuberculosis	1991	Europe	Ovis aries	Unknown
ERR038023	SRA	Paratuberculosis	2003	Europe	Bos taurus	Unknown
ERR038024	SRA	Paratuberculosis	2005	Europe	Bos taurus	Unknown
ERR038025	SRA	Paratuberculosis	2002	Europe	Bos taurus	Unknown
ERR038026	SRA	Paratuberculosis	2005	Europe	Bos taurus	Unknown
ERR038028	SRA	Paratuberculosis	2000	Europe	Capra aegagrus hircus	Unknown
ERR038029	SRA	Paratuberculosis	2003	Europe	Bos taurus	Unknown
ERR038619	SRA	Paratuberculosis	Unknown	Europe	Bos taurus	Unknown
ERR038621	SRA	Paratuberculosis	2001	Europe	Bos taurus	Unknown
ERR038623	SRA	Paratuberculosis	2004	Europe	Bos taurus	Unknown
ERR038624	SRA	Paratuberculosis	2005	Europe	Cervidae	Unknown
ERR038625	SRA	Paratuberculosis	1993	Europe	Ovis aries	Unknown
ERR038626	SRA	Paratuberculosis	1990	Europe	Ovis aries	Unknown
ERR038627	SRA	Paratuberculosis	1993	Europe	Ovis aries	Unknown
ERR038628	SRA	Paratuberculosis	2002	Europe	Capra aegagrus hircus	Unknown
ERR038629	SRA	Paratuberculosis	2002	Europe	Capra aegagrus hircus	Unknown
ERR038630	SRA	Paratuberculosis	2002	Europe	Bos taurus	Unknown
ERR040078	SRA	Paratuberculosis	2006	Europe	Bos taurus	Unknown
ERR040079	SRA	Paratuberculosis	2009	Europe	Capra aegagrus hircus	Unknown
ERR040080	SRA	Paratuberculosis	2008	Europe	Ovis aries	Unknown
ERR040081	SRA	Paratuberculosis	2010	Europe	Bos taurus	Unknown
ERR040082	SRA	Paratuberculosis	Unknown	Europe	Environmental	Unknown
ERR040083	SRA	Paratuberculosis	Unknown	Europe	Bos taurus	Unknown
ERR045295	SRA	Paratuberculosis	Unknown	Europe	Lab reference strain	Unknown
ERR045296	SRA	Paratuberculosis	Unknown	Europe	Lab reference strain	Unknown
ERR045297	SRA	Paratuberculosis	Unknown	Europe	Lab reference strain	Unknown
ERR045298	SRA	Paratuberculosis	Unknown	Europe	Lab reference strain	Unknown
ERR045299	SRA	Paratuberculosis	Unknown	Europe	Lab reference strain	Unknown
ERR045300	SRA	Paratuberculosis	Unknown	Europe	Lab reference strain	Unknown
ERR4560303	SRA	Paratuberculosis	2012	Europe	bovine	faeces
ERR4560304	SRA	Paratuberculosis	2013	Europe	bovine	faeces
ERR4560305	SRA	Paratuberculosis	2013	Europe	bovine	faeces
ERR4560306	SRA	Paratuberculosis	2012	Europe	bovine	faeces
ERR4560307	SRA	Paratuberculosis	2016	Europe	bovine	faeces
ERR4560308	SRA	Paratuberculosis	2016	Europe	bovine	faeces
ERR4560309	SRA	Paratuberculosis	2012	Europe	bovine	faeces
ERR4560310	SRA	Paratuberculosis	2012	Europe	bovine	faeces
ERR4560311	SRA	Paratuberculosis	2013	Europe	bovine	faeces
ERR4560312	SRA	Paratuberculosis	2012	Europe	bovine	faeces
ERR4560313	SRA	Paratuberculosis	2013	Europe	bovine	faeces
ERR4560314	SRA	Paratuberculosis	2013	Europe	bovine	faeces
ERR4560315	SRA	Paratuberculosis	2015	Europe	bovine	faeces
ERR4560316	SRA	Paratuberculosis	2016	Europe	bovine	faeces
ERR4560317	SRA	Paratuberculosis	2014	Europe	bovine	faeces
ERR4560318	SRA	Paratuberculosis	2012	Europe	bovine	faeces
ERR4560319	SRA	Paratuberculosis	2012	Europe	bovine	faeces
ERR4560320	SRA	Paratuberculosis	2014	Europe	bovine	faeces
ERR4560321	SRA	Paratuberculosis	2016	Europe	bovine	faeces
ERR4560322	SRA	Paratuberculosis	2015	Europe	bovine	faeces
ERR4560323	SRA	Paratuberculosis	2013	Europe	bovine	faeces
ERR4560324	SRA	Paratuberculosis	2016	Europe	bovine	faeces
ERR4560325	SRA	Paratuberculosis	2016	Europe	bovine	faeces
ERR4560326	SRA	Paratuberculosis	2016	Europe	bovine	faeces
ERR4560327	SRA	Paratuberculosis	2012	Europe	bovine	faeces
ERR4560328	SRA	Paratuberculosis	2015	Europe	bovine	faeces
ERR4560329	SRA	Paratuberculosis	2014	Europe	bovine	faeces
ERR4560330	SRA	Paratuberculosis	2013	Europe	bovine	faeces
ERR4560331	SRA	Paratuberculosis	2016	Europe	bovine	faeces
ERR4560332	SRA	Paratuberculosis	2013	Europe	bovine	faeces
ERR4560333	SRA	Paratuberculosis	2016	Europe	bovine	faeces
ERR4560334	SRA	Paratuberculosis	2012	Europe	bovine	faeces
ERR4560335	SRA	Paratuberculosis	2016	Europe	bovine	faeces
ERR4560336	SRA	Paratuberculosis	2013	Europe	bovine	faeces
ERR4560337	SRA	Paratuberculosis	2016	Europe	bovine	faeces
ERR4560339	SRA	Paratuberculosis	2016	Europe	bovine	faeces
ERR4560341	SRA	Paratuberculosis	2012	Europe	bovine	faeces
ERR4560342	SRA	Paratuberculosis	2016	Europe	bovine	faeces
ERR4560343	SRA	Paratuberculosis	2015	Europe	bovine	faeces
ERR4560344	SRA	Paratuberculosis	2012	Europe	bovine	faeces
ERR4560345	SRA	Paratuberculosis	2016	Europe	bovine	faeces
ERR026344	SRA	Paratuberculosis	Unknown	North America	Bison	Unknown
ERR026346	SRA	Paratuberculosis	Unknown	North America	Bison	Unknown
ERR026347	SRA	Paratuberculosis	Unknown	North America	Bison	Unknown
ERR038006	SRA	Paratuberculosis	1981	North America	Homo sapien	Unknown
ERR038010	SRA	Paratuberculosis	1981	North America	Homo sapien	Unknown
ERR038013	SRA	Paratuberculosis	Unknown	North America	Bos taurus	Unknown
SRR13395716	SRA	Paratuberculosis	2009-05-11	North America	Environment	manure pit (SW quadrant)
SRR13395717	SRA	Paratuberculosis	2000-01-19	North America	Bovine	Ileum
SRR13395718	SRA	Paratuberculosis	2009-05-11	North America	Herd	missing
SRR13395719	SRA	Paratuberculosis	2009-05-11	North America	Bovine	missing
SRR13395720	SRA	Paratuberculosis	2009-05-11	North America	Bovine	missing
SRR13395721	SRA	Paratuberculosis	2009-05-11	North America	Bovine	missing
SRR13395722	SRA	Paratuberculosis	2006-06-15	North America	Bovine	fecal @ slaughter
SRR13395723	SRA	Paratuberculosis	2006-05-15	North America	Bovine	sample 100
SRR13395724	SRA	Paratuberculosis	2009-03-12	North America	Bovine	Ileum @ IC valve
SRR13395725	SRA	Paratuberculosis	2009-03-17	North America	Bovine	Ileum
SRR13395726	SRA	Paratuberculosis	2009-03-12	North America	Bovine	Lymph node 2
SRR13395727	SRA	Paratuberculosis	2005-04-12	North America	Bovine	feces
SRR13395728	SRA	Paratuberculosis	2004-05-26	North America	Bovine	lymph node 1
SRR13395729	SRA	Paratuberculosis	2009-03-12	North America	Bovine	Lymph node 1
SRR13395730	SRA	Paratuberculosis	2009-02-09	North America	Environment	dry cow paddock
SRR13395731	SRA	Paratuberculosis	2009-02-09	North America	Environment	old free stall pen 2 E side
SRR13395732	SRA	Paratuberculosis	2009-02-09	North America	Environment	pen 1\ East side
SRR13395733	SRA	Paratuberculosis	2009-02-09	North America	Environment	pen 3\ West side
SRR13395734	SRA	Paratuberculosis	2008-11-04	North America	Herd	missing
SRR13395735	SRA	Paratuberculosis	2007-11-12	North America	Environment	pen 1\ East side
SRR13395736	SRA	Paratuberculosis	2008-11-03	North America	Bovine	missing
SRR13395737	SRA	Paratuberculosis	2008-10-03	North America	Bovine	missing
SRR13395738	SRA	Paratuberculosis	2008-09-18	North America	Bovine	missing
SRR13395739	SRA	Paratuberculosis	2005-02-23	North America	Bovine	lymph node 2
SRR13395740	SRA	Paratuberculosis	2008-09-18	North America	Bovine	missing
SRR13395741	SRA	Paratuberculosis	2008-09-18	North America	Bovine	missing
SRR13395742	SRA	Paratuberculosis	2008-08-29	North America	Bovine	missing
SRR13395743	SRA	Paratuberculosis	2008-08-29	North America	Bovine	missing
SRR13395744	SRA	Paratuberculosis	2008-08-19	North America	Bovine	missing
SRR13395745	SRA	Paratuberculosis	2008-08-19	North America	Bovine	missing
SRR13395746	SRA	Paratuberculosis	2004-11-15	North America	Bovine	missing
SRR13395747	SRA	Paratuberculosis	2008-07-28	North America	Environment	old free stall pen 2 E side
SRR13395748	SRA	Paratuberculosis	2008-07-28	North America	Environment	holding area
SRR13395749	SRA	Paratuberculosis	2008-07-28	North America	Environment	pen 3\ West side
SRR13395750	SRA	Paratuberculosis	2005-01-11	North America	Environment	pen 1
SRR13395751	SRA	Paratuberculosis	2008-07-28	North America	Bovine	missing
SRR13395752	SRA	Paratuberculosis	2008-04-28	North America	Environment	pen 1\ West side
SRR13395753	SRA	Paratuberculosis	2008-04-28	North America	Environment	old free stall pen 2 E side
SRR13395754	SRA	Paratuberculosis	2008-04-28	North America	Environment	holding area
SRR13395755	SRA	Paratuberculosis	2009-04-28	North America	Herd	missing
SRR13395756	SRA	Paratuberculosis	2008-04-28	North America	Bovine	missing
SRR13395757	SRA	Paratuberculosis	2008-02-25	North America	Environment	pen 3\ West side
SRR13395758	SRA	Paratuberculosis	2008-02-25	North America	Bovine	missing
SRR13395759	SRA	Paratuberculosis	2008-02-25	North America	Environment	pen 2\ West side
SRR13395760	SRA	Paratuberculosis	2008-02-25	North America	Environment	dry cow paddock
SRR13395761	SRA	Paratuberculosis	2005-01-19	North America	Bovine	lymph node 1
SRR13395762	SRA	Paratuberculosis	2008-02-25	North America	Environment	crossover at N end of freestall (pen 3)
SRR13395763	SRA	Paratuberculosis	2008-02-25	North America	Environment	pen 1\ East side
SRR13395764	SRA	Paratuberculosis	2008-02-25	North America	Bovine	missing
SRR13395765	SRA	Paratuberculosis	2008-01-22	North America	Bovine	Ileum
SRR13395766	SRA	Paratuberculosis	2008-01-22	North America	Bovine	Lymph node 1
SRR13395767	SRA	Paratuberculosis	2008-01-22	North America	Bovine	Lymph node 2
SRR13395768	SRA	Paratuberculosis	2007-11-16	North America	Bovine	Lymph node 2
SRR13395769	SRA	Paratuberculosis	2007-10-13	North America	Bovine	Lymph node 2
SRR13395770	SRA	Paratuberculosis	2007-11-12	North America	Environment	pen 1\ East side
SRR13395771	SRA	Paratuberculosis	2007-09-24	North America	Bovine	missing
SRR13395772	SRA	Paratuberculosis	2005-01-11	North America	Bovine	feces
SRR13395773	SRA	Paratuberculosis	2007-09-24	North America	Bovine	missing
SRR13395774	SRA	Paratuberculosis	2007-11-16	North America	Bovine	fecal @ slaughter
SRR13395775	SRA	Paratuberculosis	2007-11-16	North America	Bovine	Ileum @ IC Valve
SRR13395776	SRA	Paratuberculosis	2007-11-16	North America	Bovine	Ileum
SRR13395777	SRA	Paratuberculosis	2007-11-16	North America	Bovine	Lymph node 1
SRR13395778	SRA	Paratuberculosis	2007-10-13	North America	Bovine	Ileum
SRR13395779	SRA	Paratuberculosis	2007-10-13	North America	Bovine	Lymph node 1
SRR13395780	SRA	Paratuberculosis	2007-10-09	North America	Bovine	Lymph node 1
SRR13395781	SRA	Paratuberculosis	2007-11-12	North America	Environment	crossover at N end of freestall (pen 3)
SRR13395782	SRA	Paratuberculosis	2007-11-12	North America	Environment	manure pit (N quadrant)
SRR13395783	SRA	Paratuberculosis	2005-02-16	North America	Bovine	lymph node 2
SRR13395784	SRA	Paratuberculosis	2007-11-12	North America	Environment	manure pit by agitator (W quadrant)
SRR13395785	SRA	Paratuberculosis	2007-11-12	North America	Environment	pen 2\ West side
SRR13395786	SRA	Paratuberculosis	2007-11-12	North America	Herd	missing
SRR13395787	SRA	Paratuberculosis	2007-11-12	North America	Bovine	missing
SRR13395788	SRA	Paratuberculosis	2008-11-12	North America	Bovine	missing
SRR13395789	SRA	Paratuberculosis	2007-11-12	North America	Bovine	missing
SRR13395790	SRA	Paratuberculosis	2008-09-07	North America	Environment	old free stall pen 2 E side
SRR13395791	SRA	Paratuberculosis	2007-05-20	North America	Environment	manure pit by agitator (W quadrant)
SRR13395792	SRA	Paratuberculosis	2007-05-20	North America	Environment	pen 2\ West side
SRR13395793	SRA	Paratuberculosis	2007-05-20	North America	Environment	manure pit (SW quadrant)
SRR13395794	SRA	Paratuberculosis	2005-01-19	North America	Bovine	lymph node 2
SRR13395795	SRA	Paratuberculosis	2007-05-20	North America	Bovine	missing
SRR13395796	SRA	Paratuberculosis	2007-05-20	North America	Bovine	missing
SRR13395797	SRA	Paratuberculosis	2006-09-25	North America	Bovine	Lymph node 1
SRR13395798	SRA	Paratuberculosis	2007-05-20	North America	Bovine	missing
SRR13395799	SRA	Paratuberculosis	2007-05-20	North America	Bovine	missing
SRR13395800	SRA	Paratuberculosis	2007-05-20	North America	Bovine	missing
SRR13395801	SRA	Paratuberculosis	2007-04-10	North America	Bovine	missing
SRR13395802	SRA	Paratuberculosis	2007-04-10	North America	Bovine	missing
SRR13395803	SRA	Paratuberculosis	2006-10-09	North America	Bovine	fecal @ slaughter
SRR13395804	SRA	Paratuberculosis	2007-02-02	North America	Bovine	Ileum IC valve
SRR13395805	SRA	Paratuberculosis	2005-01-19	North America	Bovine	ileum IC valve
SRR13395806	SRA	Paratuberculosis	2007-02-02	North America	Bovine	Ileum
SRR13395807	SRA	Paratuberculosis	2007-02-02	North America	Bovine	Lymph node 1
SRR13395808	SRA	Paratuberculosis	2007-02-12	North America	Environment	pen 1\ East side
SRR13395809	SRA	Paratuberculosis	2007-02-12	North America	Environment	pen 3\ East side
SRR13395810	SRA	Paratuberculosis	2006-11-13	North America	Herd	fecal pool
SRR13395811	SRA	Paratuberculosis	2006-11-13	North America	Environment	dry cow paddock
SRR13395812	SRA	Paratuberculosis	2006-11-13	North America	Environment	manure pit by agitator (W quadrant)
SRR13395813	SRA	Paratuberculosis	2006-11-11	North America	Environment	manure pit (SW quadrant)
SRR13395814	SRA	Paratuberculosis	2006-11-13	North America	Environment	pen 2\ West side
SRR13395815	SRA	Paratuberculosis	2006-11-13	North America	Bovine	missing
SRR13395816	SRA	Paratuberculosis	2005-01-11	North America	Bovine	feces
SRR13395817	SRA	Paratuberculosis	2006-11-13	North America	Bovine	missing
SRR13395818	SRA	Paratuberculosis	2006-11-13	North America	Bovine	missing
SRR13395819	SRA	Paratuberculosis	2006-11-13	North America	Bovine	missing
SRR13395820	SRA	Paratuberculosis	2006-11-13	North America	Bovine	missing
SRR13395821	SRA	Paratuberculosis	2006-11-13	North America	Bovine	missing
SRR13395822	SRA	Paratuberculosis	2006-11-13	North America	Bovine	missing
SRR13395823	SRA	Paratuberculosis	2006-08-20	North America	Bovine	missing
SRR13395824	SRA	Paratuberculosis	2006-08-20	North America	Bovine	missing
SRR13395825	SRA	Paratuberculosis	2006-08-20	North America	Environment	pen 2
SRR13395826	SRA	Paratuberculosis	2006-08-20	North America	Environment	loader
SRR13395827	SRA	Paratuberculosis	2004-10-05	North America	Bovine	feces
SRR13395828	SRA	Paratuberculosis	2006-07-06	North America	Bovine	fecal @ slaughter
SRR13395829	SRA	Paratuberculosis	2006-07-06	North America	Bovine	Lymph node 2
SRR13395830	SRA	Paratuberculosis	2006-07-06	North America	Bovine	Fecal @ slaughter
SRR13395831	SRA	Paratuberculosis	2006-07-06	North America	Bovine	Ileum
SRR13395832	SRA	Paratuberculosis	2007-07-06	North America	Bovine	Lymph node 2
SRR13395833	SRA	Paratuberculosis	2006-07-06	North America	Bovine	Lymph node 1
SRR13395834	SRA	Paratuberculosis	2006-06-19	North America	Bovine	Ileum IC valve "B"
SRR13395835	SRA	Paratuberculosis	2006-06-19	North America	Bovine	Ileum IC valve "A"
SRR13395836	SRA	Paratuberculosis	2006-06-19	North America	Bovine	Ileum
SRR13395837	SRA	Paratuberculosis	2006-06-19	North America	Bovine	Lymph node 2 "B"
SRR13395838	SRA	Paratuberculosis	2004-08-25	North America	Bovine	lymph node 2
SRR13395839	SRA	Paratuberculosis	2004-02-17	North America	Bovine	feces
SRR13395840	SRA	Paratuberculosis	2006-06-19	North America	Bovine	Lymph node 2 "A"
SRR13395841	SRA	Paratuberculosis	2006-06-19	North America	Bovine	Lymph node 1
SRR13395842	SRA	Paratuberculosis	2006-05-15	North America	Environment	manure pit by agitator (W quadrant)
SRR13395843	SRA	Paratuberculosis	2006-05-15	North America	Environment	manure pit\ out
SRR13395844	SRA	Paratuberculosis	2006-05-15	North America	Environment	pen 3\ West side
SRR13395845	SRA	Paratuberculosis	2006-05-15	North America	Bovine	sample 159
SRR13395846	SRA	Paratuberculosis	2006-05-03	North America	Bovine	ileum IC valve
SRR13395847	SRA	Paratuberculosis	2005-12-30	North America	Bovine	Lymph node 1
SRR13395848	SRA	Paratuberculosis	2006-01-24	North America	Bovine	feces
SRR13395849	SRA	Paratuberculosis	2006-01-26	North America	Environment	Pen 1
SRR13395850	SRA	Paratuberculosis	2004-06-17	North America	Environment	dry cows
SRR13395851	SRA	Paratuberculosis	2006-01-24	North America	Bovine	feces
SRR13395852	SRA	Paratuberculosis	2005-12-30	North America	Bovine	Lymph Node 1
SRR13395853	SRA	Paratuberculosis	missing	North America	Bovine	TNTC # 201
SRR13395854	SRA	Paratuberculosis	2005-08-31	North America	Bovine	Fecal @ slaughter
SRR13395855	SRA	Paratuberculosis	2005-08-31	North America	Bovine	ileum IC valve
SRR13395856	SRA	Paratuberculosis	2005-08-31	North America	Bovine	Ileum-20cm from IC valve
SRR13395857	SRA	Paratuberculosis	2005-08-31	North America	Bovine	LN1
SRR13395858	SRA	Paratuberculosis	2005-11-14	North America	Environment	floor outside holding area
SRR13395859	SRA	Paratuberculosis	2005-11-14	North America	Environment	manure pit by agitator (W quadrant)
SRR13395860	SRA	Paratuberculosis	2005-11-14	North America	Bovine	91-95 Pooled
SRR13395861	SRA	Paratuberculosis	2004-10-05	North America	Bovine	feces
SRR13395862	SRA	Paratuberculosis	2005-11-14	North America	Bovine	feces
SRR13395863	SRA	Paratuberculosis	2005-07-22	North America	Bovine	ileum IC valve
SRR13395864	SRA	Paratuberculosis	2005-08-12	North America	Bovine	LN1
SRR13395865	SRA	Paratuberculosis	2005-07-22	North America	Bovine	LN2
SRR13395866	SRA	Paratuberculosis	2005-07-22	North America	Bovine	LN1
SRR13395867	SRA	Paratuberculosis	2005-07-13	North America	Bovine	LN2
SRR13395868	SRA	Paratuberculosis	2005-08-22	North America	Bovine	feces
SRR13395869	SRA	Paratuberculosis	2005-05-09	North America	Environment	grabs from pen 1\ East side
SRR13395870	SRA	Paratuberculosis	2005-03-14	North America	Environment	pen 2 scraping along freestall base
SRR13395871	SRA	Paratuberculosis	2005-05-09	North America	Bovine	feces
SRR13395872	SRA	Paratuberculosis	2004-10-05	North America	Bovine	feces
SRR13395873	SRA	Paratuberculosis	2005-05-09	North America	Environment	manure pit (N quadrant)
SRR13395874	SRA	Paratuberculosis	2005-05-09	North America	Bovine	feces
SRR13395875	SRA	Paratuberculosis	2005-05-09	North America	Bovine	feces
SRR13395876	SRA	Paratuberculosis	2005-05-09	North America	Bovine	feces
SRR13395877	SRA	Paratuberculosis	2005-04-11	North America	Bovine	cow 124
SRR13395878	SRA	Paratuberculosis	2005-04-11	North America	Environment	manure pit (N quadrant)
SRR13395879	SRA	Paratuberculosis	2005-03-14	North America	Bovine	cow 124
SRR13395880	SRA	Paratuberculosis	2005-03-14	North America	Environment	pen 2 alley\ East side
SRR13395881	SRA	Paratuberculosis	2005-03-14	North America	Environment	pen 1 alley\ East side
SRR13395882	SRA	Paratuberculosis	2005-02-28	North America	Bovine	cow 124
SRR13395883	SRA	Paratuberculosis	2004-10-05	North America	Bovine	feces
SRR13395884	SRA	Paratuberculosis	2005-02-07	North America	Bovine	Lymph node 2
SRR13395885	SRA	Paratuberculosis	2005-02-07	North America	Bovine	fecal @ slaughter
SRR13395886	SRA	Paratuberculosis	2005-02-07	North America	Bovine	ileum IC valve
SRR13395887	SRA	Paratuberculosis	2005-02-07	North America	Bovine	ileum IC valve
SRR13395888	SRA	Paratuberculosis	2005-02-11	North America	Bovine	Lymph node 1
SRR13395889	SRA	Paratuberculosis	2005-02-07	North America	Bovine	fecal @ slaughter
SRR13395890	SRA	Paratuberculosis	2005-02-07	North America	Bovine	fecal @ slaughter
SRR13395891	SRA	Paratuberculosis	2004-11-15	North America	Environment	grabs pen 3\ East side
SRR13395892	SRA	Paratuberculosis	2004-11-15	North America	Bovine	sample #69
SRR13395893	SRA	Paratuberculosis	2004-11-15	North America	Bovine	sample #122
SRR13395894	SRA	Paratuberculosis	2004-10-05	North America	Bovine	feces
SRR13395895	SRA	Paratuberculosis	2004-11-15	North America	Bovine	sample #53
SRR13395896	SRA	Paratuberculosis	2004-11-15	North America	Bovine	sample #96
SRR13395897	SRA	Paratuberculosis	2009-10-13	North America	Bovine	Fecal @ slaughter
SRR13395898	SRA	Paratuberculosis	2009-10-13	North America	Bovine	Lymph node 2
SRR13395899	SRA	Paratuberculosis	2009-06-15	North America	Bovine	missing
SRR13395900	SRA	Paratuberculosis	2008-10-30	North America	Bovine	Ileum
SRR13395901	SRA	Paratuberculosis	2008-10-30	North America	Bovine	Lymph node 2
SRR13395902	SRA	Paratuberculosis	2008-05-20	North America	Bovine	Fecal @ slaughter
SRR13395903	SRA	Paratuberculosis	2007-12-03	North America	Bovine	missing
SRR13395904	SRA	Paratuberculosis	2007-03-27	North America	Bovine	Ileum
SRR13395905	SRA	Paratuberculosis	2004-10-05	North America	Bovine	feces
SRR13395906	SRA	Paratuberculosis	2007-06-04	North America	Bovine	missing
SRR13395907	SRA	Paratuberculosis	2006-12-04	North America	Herd	Whole herd pool #3 (1-103)
SRR13395908	SRA	Paratuberculosis	2006-12-04	North America	Bovine
SRR13395909	SRA	Paratuberculosis	2006-09-11	North America	Bovine	Lymph node 2
SRR13395910	SRA	Paratuberculosis	2006-06-05	North America	Bovine	missing
SRR13395911	SRA	Paratuberculosis	2006-04-25	North America	Bovine	ileum IC valve
SRR13395912	SRA	Paratuberculosis	2006-02-23	North America	Bovine	Ileum
SRR13395913	SRA	Paratuberculosis	2005-12-05	North America	Bovine	Fecal Pool
SRR13395914	SRA	Paratuberculosis	2005-04-29	North America	Bovine	Lymph node 2
SRR13395915	SRA	Paratuberculosis	2005-04-28	North America	Bovine	ileum IC valve
SRR13395916	SRA	Paratuberculosis	2004-08-25	North America	Bovine	ileum IC valve
SRR13395917	SRA	Paratuberculosis	2005-04-28	North America	Bovine	ileum IC valve
SRR13395918	SRA	Paratuberculosis	2004-10-26	North America	Environment	holding pen
SRR13395919	SRA	Paratuberculosis	2004-09-13	North America	Environment	dry cow alley
SRR13395920	SRA	Paratuberculosis	2004-10-26	North America	Environment	group 2
SRR13395921	SRA	Paratuberculosis	2004-06-28	North America	Environment	manure ramp
SRR13395922	SRA	Paratuberculosis	2004-06-28	North America	Environment	goup 1 alley
SRR13395923	SRA	Paratuberculosis	2004-04-20	North America	Bovine	Tissue IC Valve
SRR13395924	SRA	Paratuberculosis	2004-03-24	North America	Bovine	feces
SRR13395925	SRA	Paratuberculosis	2004-03-24	North America	Bovine	feces
SRR13395926	SRA	Paratuberculosis	2004-03-24	North America	Bovine	feces
SRR13395927	SRA	Paratuberculosis	2004-08-25	North America	Bovine	lymph node 1
SRR13395928	SRA	Paratuberculosis	2004-03-24	North America	Bovine	feces
SRR13395929	SRA	Paratuberculosis	2004-03-24	North America	Bovine	feces
SRR13395930	SRA	Paratuberculosis	2004-03-24	North America	Bovine	feces
SRR13395931	SRA	Paratuberculosis	2004-03-24	North America	Bovine	feces
SRR13395932	SRA	Paratuberculosis	2008-03-05	North America	Bovine	Lymph node 1
SRR13395933	SRA	Paratuberculosis	2008-01-04	North America	Bovine	Lymph node 2
SRR13395934	SRA	Paratuberculosis	2008-01-09	North America	Bovine	Lymph node 1
SRR13395935	SRA	Paratuberculosis	2008-01-04	North America	Bovine	Ileum
SRR13395936	SRA	Paratuberculosis	2008-01-04	North America	Bovine	Lymph node 2
SRR13395937	SRA	Paratuberculosis	2008-01-04	North America	Bovine	ileum IC valve
SRR13395938	SRA	Paratuberculosis	2004-06-17	North America	Environment	slurry
SRR13395939	SRA	Paratuberculosis	2007-12-19	North America	Bovine	Lymph node 1
SRR13395940	SRA	Paratuberculosis	2008-01-07	North America	Environment	Milking alleyway
SRR13395941	SRA	Paratuberculosis	2008-01-07	North America	Environment	pit
SRR13395942	SRA	Paratuberculosis	2008-10-15	North America	Environment	dry cows
SRR13395943	SRA	Paratuberculosis	2008-10-07	North America	Bovine	missing
SRR13395944	SRA	Paratuberculosis	2007-09-24	North America	Bovine	missing
SRR13395945	SRA	Paratuberculosis	2007-09-24	North America	Bovine	missing
SRR13395946	SRA	Paratuberculosis	2007-11-27	North America	Bovine	Lymph node 1
SRR13395947	SRA	Paratuberculosis	2007-08-22	North America	Bovine	Lymph node 1
SRR13395948	SRA	Paratuberculosis	2007-10-15	North America	Herd	missing
SRR13395949	SRA	Paratuberculosis	2004-02-17	North America	Bovine	feces
SRR13395950	SRA	Paratuberculosis	2004-02-17	North America	Bovine	feces
SRR13395951	SRA	Paratuberculosis	2004-02-17	North America	Bovine	feces
SRR13395952	SRA	Paratuberculosis	2007-10-15	North America	Bovine	missing
SRR13395953	SRA	Paratuberculosis	2007-10-15	North America	Bovine	missing
SRR13395954	SRA	Paratuberculosis	2007-10-15	North America	Bovine	missing
SRR13395955	SRA	Paratuberculosis	2007-10-15	North America	Bovine	missing
SRR13395956	SRA	Paratuberculosis	2007-10-15	North America	Bovine	missing
SRR13395957	SRA	Paratuberculosis	2007-10-15	North America	Bovine	missing
SRR13395958	SRA	Paratuberculosis	2007-10-15	North America	Bovine
SRR13395959	SRA	Paratuberculosis	2007-09-24	North America	Bovine	missing
SRR13395960	SRA	Paratuberculosis	2007-07-09	North America	Environment	Milking alleyway
SRR13395961	SRA	Paratuberculosis	2007-07-09	North America	Environment	pen 1
SRR13395962	SRA	Paratuberculosis	2004-06-17	North America	Environment	slurry
SRR13395963	SRA	Paratuberculosis	2007-04-16	North America	Herd	missing
SRR13395964	SRA	Paratuberculosis	2007-04-16	North America	Environment	Milking alleyway
SRR13395965	SRA	Paratuberculosis	2007-04-16	North America	Environment	pen 1
SRR13395966	SRA	Paratuberculosis	2007-04-16	North America	Environment	fresh cows
SRR13395967	SRA	Paratuberculosis	2007-04-16	North America	Bovine	missing
SRR13395968	SRA	Paratuberculosis	2007-04-16	North America	Bovine	missing
SRR13395969	SRA	Paratuberculosis	2007-04-16	North America	Bovine	missing
SRR13395970	SRA	Paratuberculosis	2007-04-16	North America	Bovine	missing
SRR13395971	SRA	Paratuberculosis	2007-04-16	North America	Bovine	missing
SRR13395972	SRA	Paratuberculosis	2007-04-16	North America	Bovine	missing
SRR13395973	SRA	Paratuberculosis	2004-06-17	North America	Environment	slurry
SRR13395974	SRA	Paratuberculosis	2007-04-16	North America	Bovine	missing
SRR13395975	SRA	Paratuberculosis	2007-04-16	North America	Bovine	missing
SRR13395976	SRA	Paratuberculosis	2007-04-16	North America	Bovine	missing
SRR13395977	SRA	Paratuberculosis	2007-02-21	North America	Bovine	Lymph node 2
SRR13395978	SRA	Paratuberculosis	2006-12-18	North America	Bovine	ileum IC valve
SRR13395979	SRA	Paratuberculosis	2006-10-25	North America	Bovine	Lymph node 2
SRR13395980	SRA	Paratuberculosis	2006-10-27	North America	Bovine	ileum IC valve
SRR13395981	SRA	Paratuberculosis	2006-10-09	North America	Bovine	missing
SRR13395982	SRA	Paratuberculosis	2006-09-11	North America	Bovine	missing
SRR13395983	SRA	Paratuberculosis	2005-10-03	North America	Bovine	missing
SRR13395984	SRA	Paratuberculosis	2004-06-17	North America	Environment	sick cow
SRR13395985	SRA	Paratuberculosis	2006-09-13	North America	Bovine	Lymph node 1
SRR13395986	SRA	Paratuberculosis	2006-09-13	North America	Bovine	ileum IC valve
SRR13395987	SRA	Paratuberculosis	2006-10-09	North America	Bovine	feces
SRR13395988	SRA	Paratuberculosis	2006-09-13	North America	Bovine	ileum IC valve
SRR13395989	SRA	Paratuberculosis	2006-09-13	North America	Bovine	Ileum
SRR13395990	SRA	Paratuberculosis	2006-09-13	North America	Bovine	Lymph node 2
SRR13395991	SRA	Paratuberculosis	2006-09-11	North America	Bovine	Ileum
SRR13395992	SRA	Paratuberculosis	2006-09-11	North America	Bovine	Lymph node 1
SRR13395993	SRA	Paratuberculosis	2006-07-17	North America	Bovine	Lymph node 2
SRR13395994	SRA	Paratuberculosis	2006-08-29	North America	Bovine	ileum IC valve
SRR13395995	SRA	Paratuberculosis	2004-06-17	North America	Environment	slurry
SRR13395996	SRA	Paratuberculosis	2006-08-29	North America	Bovine	Ileum
SRR13395997	SRA	Paratuberculosis	2006-08-29	North America	Bovine	lymph node 2
SRR13395998	SRA	Paratuberculosis	2006-05-30	North America	Bovine	Super shedder #316
SRR13395999	SRA	Paratuberculosis	2006-05-30	North America	Bovine	Super shedder #315
SRR13396000	SRA	Paratuberculosis	2006-05-30	North America	Bovine	Super shedder #314
SRR13396001	SRA	Paratuberculosis	2006-07-10	North America	Environment	Milking alleyway
SRR13396002	SRA	Paratuberculosis	2006-06-10	North America	Bovine	feces
SRR13396003	SRA	Paratuberculosis	2006-06-10	North America	Bovine	ileum IC valve
SRR13396004	SRA	Paratuberculosis	2006-06-10	North America	Bovine	lymph node 1
SRR13396005	SRA	Paratuberculosis	2006-05-01	North America	Environment	missing
SRR13396006	SRA	Paratuberculosis	2004-07-07	North America	Bovine	ileum IC valve
SRR13396007	SRA	Paratuberculosis	2006-05-01	North America	Bovine	missing
SRR13396008	SRA	Paratuberculosis	2006-04-18	North America	Bovine	lymph node 2
SRR13396009	SRA	Paratuberculosis	2006-03-14	North America	Bovine	lymph node 1
SRR13396010	SRA	Paratuberculosis	2000-01-19	North America	Bovine	fecal @ slaughter
SRR13396011	SRA	Paratuberculosis	2000-01-19	North America	Bovine	ileum IC valve
SRR13396012	SRA	Paratuberculosis	2000-01-19	North America	Bovine	lymph node 1
SRR13396013	SRA	Paratuberculosis	2005-12-30	North America	Bovine	lymph node 2
SRR13396014	SRA	Paratuberculosis	2005-12-30	North America	Bovine	lymph node 1
SRR13396015	SRA	Paratuberculosis	2006-01-16	North America	Environment	tie stall 2
SRR13396016	SRA	Paratuberculosis	2004-07-07	North America	Bovine	ileum IC valve
SRR13396017	SRA	Paratuberculosis	2006-01-18	North America	Bovine	mes Lymph node 4
SRR13396018	SRA	Paratuberculosis	2006-01-18	North America	Bovine	Ileum
SRR13396019	SRA	Paratuberculosis	2006-11-18	North America	Bovine	lymph node 2
SRR13396020	SRA	Paratuberculosis	2005-10-03	North America	Bovine	feces
SRR13396021	SRA	Paratuberculosis	2005-10-03	North America	Bovine	feces
SRR13396022	SRA	Paratuberculosis	2005-10-03	North America	Bovine	feces
SRR13396023	SRA	Paratuberculosis	2005-10-03	North America	Bovine	feces
SRR13396024	SRA	Paratuberculosis	2005-10-03	North America	Bovine	feces
SRR13396025	SRA	Paratuberculosis	2008-05-08	North America	Bovine	lymph node 1
SRR13396026	SRA	Paratuberculosis	2009-07-27	North America	Environment	manure pit (N quadrant)
SRR13396027	SRA	Paratuberculosis	2009-07-27	North America	Bovine	missing
SRR13396028	SRA	Paratuberculosis	2009-07-27	North America	Bovine	missing
SRR13396029	SRA	Paratuberculosis	2009-05-11	North America	Environment	holding area
SRR13396030	SRA	Paratuberculosis	2009-05-11	North America	Environment	manure pit (N quadrant)
SRR13396031	SRA	Paratuberculosis	2009-05-11	North America	Environment	pen 3\ West side
SRR13396032	SRA	Paratuberculosis	2009-05-11	North America	Environment	old free stall pen 2 E side
SRR13396033	SRA	Paratuberculosis	2005-06-01	North America	Bovine	lymph node 2
SRR1793663	SRA	Paratuberculosis	2010	North America	Bos taurus	Unknown
SRR1793676	SRA	Paratuberculosis	2010	North America	Bos taurus	Unknown
SRR1793677	SRA	Paratuberculosis	2011	North America	Bos taurus	Unknown
SRR1793680	SRA	Paratuberculosis	2012	North America	Bos taurus	Unknown
SRR1793683	SRA	Paratuberculosis	2010	North America	Bos taurus	Unknown
SRR1793684	SRA	Paratuberculosis	2011	North America	Bos taurus	Unknown
SRR1793685	SRA	Paratuberculosis	2011	North America	Bos taurus	Unknown
SRR1793686	SRA	Paratuberculosis	2011	North America	Bos taurus	Unknown
SRR1793687	SRA	Paratuberculosis	2011	North America	Bos taurus	Unknown
SRR1793688	SRA	Paratuberculosis	2011	North America	Bos taurus	Unknown
SRR1793689	SRA	Paratuberculosis	2011	North America	Bos taurus	Unknown
SRR1793690	SRA	Paratuberculosis	2012	North America	Bos taurus	Unknown
SRR1793691	SRA	Paratuberculosis	2012	North America	Bos taurus	Unknown
SRR1793697	SRA	Paratuberculosis	2011	North America	Bos taurus	Unknown
SRR1793698	SRA	Paratuberculosis	2011	North America	Bos taurus	Unknown
SRR1793700	SRA	Paratuberculosis	2011	North America	Bos taurus	Unknown
SRR1793701	SRA	Paratuberculosis	2011	North America	Bos taurus	Unknown
SRR1793702	SRA	Paratuberculosis	2011	North America	Bos taurus	Unknown
SRR1793703	SRA	Paratuberculosis	2011	North America	Bos taurus	Unknown
SRR1793704	SRA	Paratuberculosis	2011	North America	Bos taurus	Unknown
SRR1793705	SRA	Paratuberculosis	2012	North America	Bos taurus	Unknown
SRR1793706	SRA	Paratuberculosis	2011	North America	Bos taurus	Unknown
SRR1793707	SRA	Paratuberculosis	2011	North America	Bos taurus	Unknown
SRR1793712	SRA	Paratuberculosis	2012	North America	Bos taurus	Unknown
SRR1793713	SRA	Paratuberculosis	2012	North America	Bos taurus	Unknown
SRR1793714	SRA	Paratuberculosis	2012	North America	Bos taurus	Unknown
SRR1793715	SRA	Paratuberculosis	2012	North America	Bos taurus	Unknown
SRR1793716	SRA	Paratuberculosis	2011	North America	Bos taurus	Unknown
SRR1793718	SRA	Paratuberculosis	2011	North America	Bos taurus	Unknown
SRR1793719	SRA	Paratuberculosis	2011	North America	Bos taurus	Unknown
SRR1793720	SRA	Paratuberculosis	2011	North America	Bos taurus	Unknown
SRR1793723	SRA	Paratuberculosis	2010	North America	Bos taurus	Unknown
SRR1793726	SRA	Paratuberculosis	2010	North America	Bos taurus	Unknown
SRR1793727	SRA	Paratuberculosis	2010	North America	Bos taurus	Unknown
SRR1793730	SRA	Paratuberculosis	2012	North America	Bos taurus	Unknown
SRR1793731	SRA	Paratuberculosis	2011	North America	Bos taurus	Unknown
SRR1793752	SRA	Paratuberculosis	2012	North America	Bos taurus	Unknown
SRR1793760	SRA	Paratuberculosis	2013	North America	Bos taurus	Unknown
SRR1793761	SRA	Paratuberculosis	2012	North America	Bos taurus	Unknown
SRR1793766	SRA	Paratuberculosis	2012	North America	Bos taurus	Unknown
SRR1793767	SRA	Paratuberculosis	2011	North America	Bos taurus	Unknown
SRR1793769	SRA	Paratuberculosis	2012	North America	Bos taurus	Unknown
SRR1793770	SRA	Paratuberculosis	2013	North America	Bos taurus	Unknown
SRR1793772	SRA	Paratuberculosis	2013	North America	Bos taurus	Unknown
SRR3050003	SRA	Paratuberculosis	2011	North America	Unknown	Unknown
SRR3050008	SRA	Paratuberculosis	2011	North America	Unknown	Unknown
SRR3050026	SRA	Paratuberculosis	2011	North America	Unknown	Unknown
SRR3050037	SRA	Paratuberculosis	2011	North America	Unknown	Unknown
SRR3050048	SRA	Paratuberculosis	2011	North America	Unknown	Unknown
SRR3050054	SRA	Paratuberculosis	2014	North America	Unknown	Unknown
SRR3050064	SRA	Paratuberculosis	2014	North America	Unknown	Unknown
SRR5320594	SRA	Paratuberculosis	Unknown	North America	Bos taurus	Unknown
SRR5320595	SRA	Paratuberculosis	Unknown	North America	Bos taurus	Unknown
SRR5320596	SRA	Paratuberculosis	2013	North America	Bos taurus	Unknown
SRR5320597	SRA	Paratuberculosis	2013	North America	Bos taurus	Unknown
SRR5320598	SRA	Paratuberculosis	Unknown	North America	Bos taurus	Unknown
SRR5320599	SRA	Paratuberculosis	2013	North America	Bos taurus	Unknown
SRR5413272	SRA	Paratuberculosis	1990	North America	Bos taurus	Unknown
ERR038015	SRA	Paratuberculosis	Unknown	South America	Bos taurus	Unknown
ERR038016	SRA	Paratuberculosis	Unknown	South America	Bos taurus	Unknown
ERR038017	SRA	Paratuberculosis	Unknown	South America	Bos taurus	Unknown
SRR12237016	SRA	Paratuberculosis	2014	South America	bovine	ileocecal valve
SRR12237017	SRA	Paratuberculosis	2016	South America	bovine	lymph node
ERR266517	SRA	Silvaticum	Unknown	Europe	Unknown	Unknown
ERR3012659	SRA	Unknown	Unknown	Europe	Unknown	Unknown
ERR4388993	SRA	Unknown	2016	Europe	Oryx dammah	faeces
SRR1735572	SRA	Unknown	2013	Europe	Homo sapien	Unknown
SRR1735592	SRA	Unknown	2013	Europe	Homo sapien	Unknown
SRR1735636	SRA	Unknown	2013	Europe	Homo sapien	Unknown
SRR1735642	SRA	Unknown	2013	Europe	Homo sapien	Unknown
SRR1735647	SRA	Unknown	2013	Europe	Homo sapien	Unknown
SRR1735648	SRA	Unknown	2013	Europe	Homo sapien	Unknown
SRR1735665	SRA	Unknown	2013	Europe	Homo sapien	Unknown
SRR1735666	SRA	Unknown	2013	Europe	Homo sapien	Unknown
SRR1735697	SRA	Unknown	2013	Europe	Homo sapien	Unknown
SRR1735705	SRA	Unknown	2014	Europe	Homo sapien	Unknown
SRR1735709	SRA	Unknown	2014	Europe	Homo sapien	Unknown
SRR1735710	SRA	Unknown	2014	Europe	Homo sapien	Unknown
SRR6044776	SRA	Unknown	2016	Europe	Homo sapien	Unknown
SRR6044791	SRA	Unknown	2016	Europe	Homo sapien	Unknown
SRR6044798	SRA	Unknown	2016	Europe	Homo sapien	Unknown
SRR6044824	SRA	Unknown	2016	Europe	Homo sapien	Unknown
SRR6044849	SRA	Unknown	2016	Europe	Homo sapien	Unknown
SRR6044865	SRA	Unknown	2016	Europe	Homo sapien	Unknown
SRR6044879	SRA	Unknown	2016	Europe	Homo sapien	Unknown
SRR6044899	SRA	Unknown	2016	Europe	Homo sapien	Unknown
SRR6044901	SRA	Unknown	2016	Europe	Homo sapien	Unknown
SRR6044903	SRA	Unknown	2016	Europe	Homo sapien	Unknown
SRR6044906	SRA	Unknown	2016	Europe	Homo sapien	Unknown
SRR6044992	SRA	Unknown	2016	Europe	Homo sapien	Unknown
SRR6044998	SRA	Unknown	2016	Europe	Homo sapien	Unknown
SRR6045025	SRA	Unknown	2016	Europe	Homo sapien	Unknown
SRR6045055	SRA	Unknown	2016	Europe	Homo sapien	Unknown
SRR6045081	SRA	Unknown	2016	Europe	Homo sapien	Unknown
SRR6045082	SRA	Unknown	2016	Europe	Homo sapien	Unknown
SRR6045084	SRA	Unknown	2016	Europe	Homo sapien	Unknown
SRR6045112	SRA	Unknown	2016	Europe	Homo sapien	Unknown
SRR6045140	SRA	Unknown	2016	Europe	Homo sapien	Unknown
SRR6045143	SRA	Unknown	2016	Europe	Homo sapien	Unknown
SRR6045147	SRA	Unknown	2016	Europe	Homo sapien	Unknown
SRR6045192	SRA	Unknown	2016	Europe	Homo sapien	Unknown
SRR6045193	SRA	Unknown	2016	Europe	Homo sapien	Unknown
SRR6045226	SRA	Unknown	2016	Europe	Homo sapien	Unknown
SRR6045239	SRA	Unknown	2016	Europe	Homo sapien	Unknown
SRR6045252	SRA	Unknown	2016	Europe	Homo sapien	Unknown
SRR6045257	SRA	Unknown	2016	Europe	Homo sapien	Unknown
SRR6045266	SRA	Unknown	2016	Europe	Homo sapien	Unknown
SRR6045296	SRA	Unknown	2016	Europe	Homo sapien	Unknown
SRR6045306	SRA	Unknown	2016	Europe	Homo sapien	Unknown
SRR6045313	SRA	Unknown	2016	Europe	Homo sapien	Unknown
SRR6045340	SRA	Unknown	2016	Europe	Homo sapien	Unknown
SRR6045344	SRA	Unknown	2016	Europe	Homo sapien	Unknown
SRR6045377	SRA	Unknown	2016	Europe	Homo sapien	Unknown
SRR6045393	SRA	Unknown	2016	Europe	Homo sapien	Unknown
SRR6045404	SRA	Unknown	2016	Europe	Homo sapien	Unknown
SRR6045406	SRA	Unknown	2016	Europe	Homo sapien	Unknown
SRR6045408	SRA	Unknown	2016	Europe	Homo sapien	Unknown
SRR6045413	SRA	Unknown	2016	Europe	Homo sapien	Unknown
SRR6045427	SRA	Unknown	2016	Europe	Homo sapien	Unknown
SRR6045487	SRA	Unknown	2016	Europe	Homo sapien	Unknown
SRR6045488	SRA	Unknown	2016	Europe	Homo sapien	Unknown
SRR6045546	SRA	Unknown	2016	Europe	Homo sapien	Unknown
SRR6045582	SRA	Unknown	2016	Europe	Homo sapien	Unknown
SRR6045606	SRA	Unknown	2016	Europe	Homo sapien	Unknown
SRR6045631	SRA	Unknown	2016	Europe	Homo sapien	Unknown
SRR6045653	SRA	Unknown	2016	Europe	Homo sapien	Unknown
SRR6045669	SRA	Unknown	2016	Europe	Homo sapien	Unknown
SRR6045720	SRA	Unknown	2016	Europe	Homo sapien	Unknown
SRR6045766	SRA	Unknown	2016	Europe	Homo sapien	Unknown
SRR6045780	SRA	Unknown	2016	Europe	Homo sapien	Unknown
SRR6045811	SRA	Unknown	2016	Europe	Homo sapien	Unknown
SRR6045903	SRA	Unknown	2016	Europe	Homo sapien	Unknown
SRR6045908	SRA	Unknown	2016	Europe	Homo sapien	Unknown
SRR6045914	SRA	Unknown	2016	Europe	Homo sapien	Unknown
SRR6045973	SRA	Unknown	2016	Europe	Homo sapien	Unknown
SRR6045980	SRA	Unknown	2016	Europe	Homo sapien	Unknown
SRR6045983	SRA	Unknown	2016	Europe	Homo sapien	Unknown
SRR6046005	SRA	Unknown	2016	Europe	Homo sapien	Unknown
SRR6046029	SRA	Unknown	2016	Europe	Homo sapien	Unknown
SRR6046045	SRA	Unknown	2016	Europe	Homo sapien	Unknown
SRR6046074	SRA	Unknown	2016	Europe	Homo sapien	Unknown
SRR6046094	SRA	Unknown	2016	Europe	Homo sapien	Unknown
SRR6046103	SRA	Unknown	2016	Europe	Homo sapien	Unknown
SRR6046128	SRA	Unknown	2016	Europe	Homo sapien	Unknown
SRR6046153	SRA	Unknown	2016	Europe	Homo sapien	Unknown
SRR6046167	SRA	Unknown	2016	Europe	Homo sapien	Unknown
SRR6046172	SRA	Unknown	2016	Europe	Homo sapien	Unknown
SRR6046191	SRA	Unknown	2016	Europe	Homo sapien	Unknown
SRR6046195	SRA	Unknown	2016	Europe	Homo sapien	Unknown
SRR6046213	SRA	Unknown	2016	Europe	Homo sapien	Unknown
SRR6046228	SRA	Unknown	2016	Europe	Homo sapien	Unknown
SRR6046264	SRA	Unknown	2016	Europe	Homo sapien	Unknown
SRR6046289	SRA	Unknown	2016	Europe	Homo sapien	Unknown
SRR6046309	SRA	Unknown	2016	Europe	Homo sapien	Unknown
SRR6046328	SRA	Unknown	2016	Europe	Homo sapien	Unknown
SRR6046342	SRA	Unknown	2016	Europe	Homo sapien	Unknown
SRR6046346	SRA	Unknown	2016	Europe	Homo sapien	Unknown
SRR6046350	SRA	Unknown	2016	Europe	Homo sapien	Unknown
SRR6046367	SRA	Unknown	2016	Europe	Homo sapien	Unknown
SRR6046408	SRA	Unknown	2016	Europe	Homo sapien	Unknown
SRR6046409	SRA	Unknown	2016	Europe	Homo sapien	Unknown
SRR6046414	SRA	Unknown	2016	Europe	Homo sapien	Unknown
SRR6046467	SRA	Unknown	2016	Europe	Homo sapien	Unknown
SRR6046477	SRA	Unknown	2016	Europe	Homo sapien	Unknown
SRR6046487	SRA	Unknown	2016	Europe	Homo sapien	Unknown
SRR6046495	SRA	Unknown	2016	Europe	Homo sapien	Unknown
SRR6046523	SRA	Unknown	2016	Europe	Homo sapien	Unknown
SRR6046581	SRA	Unknown	2016	Europe	Homo sapien	Unknown
SRR6046623	SRA	Unknown	2016	Europe	Homo sapien	Unknown
SRR6046665	SRA	Unknown	2016	Europe	Homo sapien	Unknown
SRR6046685	SRA	Unknown	2016	Europe	Homo sapien	Unknown
SRR6046715	SRA	Unknown	2016	Europe	Homo sapien	Unknown
SRR6046740	SRA	Unknown	2016	Europe	Homo sapien	Unknown
SRR6046741	SRA	Unknown	2016	Europe	Homo sapien	Unknown
SRR6046760	SRA	Unknown	2016	Europe	Homo sapien	Unknown
SRR6046768	SRA	Unknown	2016	Europe	Homo sapien	Unknown
SRR6046823	SRA	Unknown	2016	Europe	Homo sapien	Unknown
SRR6046854	SRA	Unknown	2016	Europe	Homo sapien	Unknown
SRR6046858	SRA	Unknown	2016	Europe	Homo sapien	Unknown
SRR6046867	SRA	Unknown	2016	Europe	Homo sapien	Unknown
SRR6046879	SRA	Unknown	2016	Europe	Homo sapien	Unknown
SRR6046890	SRA	Unknown	2016	Europe	Homo sapien	Unknown
SRR6046893	SRA	Unknown	2016	Europe	Homo sapien	Unknown
SRR6046904	SRA	Unknown	2016	Europe	Homo sapien	Unknown
SRR6918265	SRA	Unknown	2007	Europe	Homo sapien	Respiratory
SRR6918267	SRA	Unknown	2008	Europe	Homo sapien	Respiratory
SRR6918268	SRA	Unknown	2009	Europe	Homo sapien	Respiratory
SRR6918270	SRA	Unknown	2010	Europe	Homo sapien	Respiratory
SRR6918271	SRA	Unknown	2005	Europe	Homo sapien	Respiratory
SRR6918273	SRA	Unknown	2005	Europe	Homo sapien	Respiratory
SRR6918274	SRA	Unknown	2006	Europe	Homo sapien	Respiratory
SRR6918276	SRA	Unknown	2009	Europe	Homo sapien	Respiratory
SRR6918277	SRA	Unknown	2007	Europe	Homo sapien	Respiratory
SRR6918278	SRA	Unknown	2007	Europe	Homo sapien	Respiratory
SRR6918279	SRA	Unknown	2006	Europe	Homo sapien	Respiratory
SRR6918280	SRA	Unknown	2007	Europe	Homo sapien	Respiratory
SRR10053763	SRA	Unknown	Unknown	North America	Homo sapien	Unknown
SRR10112070	SRA	Unknown	Unknown	North America	Homo sapien	Unknown
SRR10112073	SRA	Unknown	Unknown	North America	Homo sapien	Unknown
SRR10112074	SRA	Unknown	Unknown	North America	Homo sapien	Unknown
SRR10112076	SRA	Unknown	Unknown	North America	Homo sapien	Unknown
SRR10112077	SRA	Unknown	Unknown	North America	Homo sapien	Unknown
SRR10112078	SRA	Unknown	Unknown	North America	Homo sapien	Unknown
SRR10112133	SRA	Unknown	Unknown	North America	Environmental	Unknown
SRR10112135	SRA	Unknown	Unknown	North America	Environmental	Unknown
SRR10112136	SRA	Unknown	Unknown	North America	Environmental	Unknown
SRR10112137	SRA	Unknown	Unknown	North America	Environmental	Unknown
SRR10112141	SRA	Unknown	Unknown	North America	Environmental	Unknown
SRR10119997	SRA	Unknown	Unknown	North America	Environmental	Unknown
SRR10119998	SRA	Unknown	Unknown	North America	Environmental	Unknown
SRR10119999	SRA	Unknown	Unknown	North America	Environmental	Unknown
SRR10120000	SRA	Unknown	Unknown	North America	Environmental	Unknown
SRR10120001	SRA	Unknown	Unknown	North America	Environmental	Unknown
SRR10120005	SRA	Unknown	Unknown	North America	Environmental	Unknown
SRR10120007	SRA	Unknown	Unknown	North America	Environmental	Unknown
SRR10120486	SRA	Unknown	Unknown	North America	Environmental	Unknown
SRR10120488	SRA	Unknown	Unknown	North America	Environmental	Unknown
SRR10120489	SRA	Unknown	Unknown	North America	Environmental	Unknown
SRR10120490	SRA	Unknown	Unknown	North America	Environmental	Unknown
SRR10120493	SRA	Unknown	Unknown	North America	Environmental	Unknown
SRR4941851	SRA	Unknown	2001	North America	Avian	Gastro-intestinal
SRR4941856	SRA	Unknown	2012	North America	Avian	Liver
SRR4941863	SRA	Unknown	2002	North America	Avian	Liver
SRR4941868	SRA	Unknown	2009	North America	Avian	Liver
SRR4941873	SRA	Unknown	2002	North America	Avian	Liver
SRR5031897	SRA	Unknown	2006	North America	Avian	Liver
SRR5031898	SRA	Unknown	2006	North America	Avian	Spleen
SRR5031905	SRA	Unknown	2005	North America	Avian	Liver
SRR5031908	SRA	Unknown	2004	North America	Avian	Liver
SRR5031909	SRA	Unknown	2002	North America	Avian	Liver
SRR5031910	SRA	Unknown	2004	North America	Avian	Liver
SRR5031911	SRA	Unknown	2007	North America	Avian	Liver
SRR5031913	SRA	Unknown	2004	North America	Avian	Liver
SRR5031915	SRA	Unknown	2003	North America	Avian	Liver
SRR5043003	SRA	Unknown	2009	North America	Avian	Liver
SRR5043004	SRA	Unknown	2007	North America	Avian	Oral mass
SRR5043005	SRA	Unknown	2013	North America	Avian	Spleen
SRR5043006	SRA	Unknown	2003	North America	Avian	Respiratory
SRR5043007	SRA	Unknown	2005	North America	Avian	Unknown
SRR5043008	SRA	Unknown	2005	North America	Avian	Liver
SRR5043009	SRA	Unknown	2014	North America	Avian	Respiratory
SRR5043011	SRA	Unknown	2002	North America	Avian	Liver
SRR5043012	SRA	Unknown	2012	North America	Avian	Liver
SRR5043013	SRA	Unknown	2003	North America	Avian	Liver
SRR5043014	SRA	Unknown	2014	North America	Avian	Unknown
SRR5043015	SRA	Unknown	2012	North America	Avian	Liver
SRR5043017	SRA	Unknown	2012	North America	Avian	Liver
SRR5043020	SRA	Unknown	2008	North America	Avian	Respiratory
SRR5043022	SRA	Unknown	2009	North America	Avian	Spleen
SRR5043023	SRA	Unknown	2007	North America	Avian	Liver
SRR5043024	SRA	Unknown	2002	North America	Avian	Gastro-intestinal/Faecal
SRR5043025	SRA	Unknown	2011	North America	Avian	Respiratory
SRR5043026	SRA	Unknown	2002	North America	Avian	Respiratory
SRR5043027	SRA	Unknown	2013	North America	Avian	Spleen
SRR5043028	SRA	Unknown	2014	North America	Avian	Liver
SRR5043029	SRA	Unknown	2014	North America	Avian	Heart
SRR5052581	SRA	Unknown	2003	North America	Avian	Liver
SRR5052585	SRA	Unknown	1995	North America	Avian	Respiratory
SRR5052588	SRA	Unknown	2001	North America	Avian	Systemic
SRR5052598	SRA	Unknown	2013	North America	Avian	Respiratory
SRR5052605	SRA	Unknown	2001	North America	Avian	Liver
SRR5052616	SRA	Unknown	2013	North America	Avian	Liver
SRR5052625	SRA	Unknown	2003	North America	Avian	Spleen
SRR5052626	SRA	Unknown	2015	North America	Avian	Liver
SRR5052632	SRA	Unknown	2012	North America	Avian	Gastro-intestinal
SRR5052639	SRA	Unknown	2001	North America	Avian	Shoulder mass
SRR5950797	SRA	Unknown	2015	North America	Homo sapien	Unknown
SRR5950798	SRA	Unknown	2015	North America	Homo sapien	Unknown
SRR5950799	SRA	Unknown	2014	North America	Homo sapien	Unknown
SRR5950804	SRA	Unknown	2013	North America	Homo sapien	Unknown
SRR5950805	SRA	Unknown	2015	North America	Homo sapien	Unknown
SRR5950806	SRA	Unknown	2015	North America	Homo sapien	Unknown
SRR5950807	SRA	Unknown	2014	North America	Homo sapien	Unknown
SRR5950810	SRA	Unknown	2014	North America	Homo sapien	Unknown
SRR5950811	SRA	Unknown	2014	North America	Homo sapien	Unknown
SRR5950815	SRA	Unknown	2014	North America	Homo sapien	Unknown
SRR5950816	SRA	Unknown	2014	North America	Homo sapien	Unknown
SRR5950817	SRA	Unknown	2015	North America	Homo sapien	Unknown
SRR5950818	SRA	Unknown	2016	North America	Homo sapien	Unknown
SRR5950819	SRA	Unknown	2016	North America	Homo sapien	Unknown
SRR8236345	SRA	Unknown	2013	North America	Homo sapien	Unknown
SRR8236346	SRA	Unknown	2012	North America	Homo sapien	Unknown
SRR8236348	SRA	Unknown	2013	North America	Homo sapien	Unknown
SRR8236377	SRA	Unknown	2013	North America	Homo sapien	Unknown
SRR8236381	SRA	Unknown	2015	North America	Homo sapien	Unknown
SRR8236386	SRA	Unknown	2016	North America	Homo sapien	Unknown
SRR8236388	SRA	Unknown	2015	North America	Homo sapien	Unknown
SRR8236391	SRA	Unknown	2017	North America	Homo sapien	Unknown
SRR8236392	SRA	Unknown	2016	North America	Homo sapien	Unknown
SRR8236398	SRA	Unknown	2014	North America	Homo sapien	Unknown
SRR8236401	SRA	Unknown	2015	North America	Homo sapien	Unknown
SRR8236406	SRA	Unknown	2011	North America	Homo sapien	Unknown
SRR8236412	SRA	Unknown	2017	North America	Homo sapien	Unknown
SRR8236417	SRA	Unknown	2015	North America	Homo sapien	Unknown
SRR8236421	SRA	Unknown	2014	North America	Homo sapien	Unknown
SRR8236422	SRA	Unknown	2012	North America	Homo sapien	Unknown
SRR8236423	SRA	Unknown	2015	North America	Homo sapien	Unknown
SRR8236424	SRA	Unknown	Unknown	North America	Homo sapien	Unknown
SRR8236427	SRA	Unknown	2014	North America	Homo sapien	Unknown
SRR8236430	SRA	Unknown	2010	North America	Homo sapien	Unknown
SRR8236434	SRA	Unknown	2013	North America	Homo sapien	Unknown
SRR8236435	SRA	Unknown	2012	North America	Homo sapien	Unknown
ERR2988437	SRA	Unknown	Unknown	Unknown	Unknown	Unknown
ERR3012656	SRA	Unknown	Unknown	Unknown	Unknown	Unknown
ERR3337394	SRA	Unknown	Unknown	Unknown	Unknown	Unknown
ERR3337397	SRA	Unknown	Unknown	Unknown	Unknown	Unknown
ERR3337401	SRA	Unknown	Unknown	Unknown	Unknown	Unknown
ERR3337402	SRA	Unknown	Unknown	Unknown	Unknown	Unknown
ERR3337404	SRA	Unknown	Unknown	Unknown	Unknown	Unknown
ERR3337405	SRA	Unknown	Unknown	Unknown	Unknown	Unknown
ERR3337408	SRA	Unknown	Unknown	Unknown	Unknown	Unknown
ERR3337415	SRA	Unknown	Unknown	Unknown	Unknown	Unknown
ERR3337416	SRA	Unknown	Unknown	Unknown	Unknown	Unknown
ERR3337418	SRA	Unknown	Unknown	Unknown	Unknown	Unknown
ERR3337420	SRA	Unknown	Unknown	Unknown	Unknown	Unknown
ERR3337422	SRA	Unknown	Unknown	Unknown	Unknown	Unknown
ERR3337423	SRA	Unknown	Unknown	Unknown	Unknown	Unknown
ERR3337424	SRA	Unknown	Unknown	Unknown	Unknown	Unknown
ERR3337425	SRA	Unknown	Unknown	Unknown	Unknown	Unknown
ERR3337429	SRA	Unknown	Unknown	Unknown	Unknown	Unknown
ERR3337442	SRA	Unknown	Unknown	Unknown	Unknown	Unknown
ERR3337448	SRA	Unknown	Unknown	Unknown	Unknown	Unknown
ERR3337455	SRA	Unknown	Unknown	Unknown	Unknown	Unknown
ERR3337469	SRA	Unknown	Unknown	Unknown	Unknown	Unknown
ERR3337472	SRA	Unknown	Unknown	Unknown	Unknown	Unknown
ERR3337473	SRA	Unknown	Unknown	Unknown	Unknown	Unknown
ERR3337476	SRA	Unknown	Unknown	Unknown	Unknown	Unknown
ERR3337477	SRA	Unknown	Unknown	Unknown	Unknown	Unknown
ERR3337478	SRA	Unknown	Unknown	Unknown	Unknown	Unknown
ERR3337480	SRA	Unknown	Unknown	Unknown	Unknown	Unknown
ERR3337481	SRA	Unknown	Unknown	Unknown	Unknown	Unknown
ERR3337482	SRA	Unknown	Unknown	Unknown	Unknown	Unknown
ERR3337483	SRA	Unknown	Unknown	Unknown	Unknown	Unknown
ERR3337485	SRA	Unknown	Unknown	Unknown	Unknown	Unknown
ERR3337487	SRA	Unknown	Unknown	Unknown	Unknown	Unknown
ERR3337488	SRA	Unknown	Unknown	Unknown	Unknown	Unknown
ERR3337489	SRA	Unknown	Unknown	Unknown	Unknown	Unknown
ERR3337490	SRA	Unknown	Unknown	Unknown	Unknown	Unknown
ERR3337491	SRA	Unknown	Unknown	Unknown	Unknown	Unknown
ERR3337493	SRA	Unknown	Unknown	Unknown	Unknown	Unknown
ERR3337495	SRA	Unknown	Unknown	Unknown	Unknown	Unknown
ERR3337496	SRA	Unknown	Unknown	Unknown	Unknown	Unknown
ERR3337501	SRA	Unknown	Unknown	Unknown	Unknown	Unknown
ERR3337505	SRA	Unknown	Unknown	Unknown	Unknown	Unknown
ERR3337507	SRA	Unknown	Unknown	Unknown	Unknown	Unknown
ERR3337509	SRA	Unknown	Unknown	Unknown	Unknown	Unknown
ERR3337514	SRA	Unknown	Unknown	Unknown	Unknown	Unknown
ERR3337515	SRA	Unknown	Unknown	Unknown	Unknown	Unknown
ERR3337519	SRA	Unknown	Unknown	Unknown	Unknown	Unknown
ERR3337520	SRA	Unknown	Unknown	Unknown	Unknown	Unknown
ERR3337521	SRA	Unknown	Unknown	Unknown	Unknown	Unknown
ERR3337522	SRA	Unknown	Unknown	Unknown	Unknown	Unknown
ERR3337526	SRA	Unknown	Unknown	Unknown	Unknown	Unknown
ERR3337527	SRA	Unknown	Unknown	Unknown	Unknown	Unknown
ERR3337531	SRA	Unknown	Unknown	Unknown	Unknown	Unknown
ERR3337532	SRA	Unknown	Unknown	Unknown	Unknown	Unknown
ERR3337539	SRA	Unknown	Unknown	Unknown	Unknown	Unknown
ERR3337541	SRA	Unknown	Unknown	Unknown	Unknown	Unknown
ERR3337543	SRA	Unknown	Unknown	Unknown	Unknown	Unknown
ERR3337544	SRA	Unknown	Unknown	Unknown	Unknown	Unknown
ERR3337545	SRA	Unknown	Unknown	Unknown	Unknown	Unknown
ERR3337547	SRA	Unknown	Unknown	Unknown	Unknown	Unknown
ERR3337555	SRA	Unknown	Unknown	Unknown	Unknown	Unknown
ERR3337558	SRA	Unknown	Unknown	Unknown	Unknown	Unknown
ERR3337559	SRA	Unknown	Unknown	Unknown	Unknown	Unknown
ERR3337560	SRA	Unknown	Unknown	Unknown	Unknown	Unknown
ERR3337562	SRA	Unknown	Unknown	Unknown	Unknown	Unknown
ERR3337563	SRA	Unknown	Unknown	Unknown	Unknown	Unknown
ERR3337566	SRA	Unknown	Unknown	Unknown	Unknown	Unknown
ERR3337574	SRA	Unknown	Unknown	Unknown	Unknown	Unknown
ERR3337576	SRA	Unknown	Unknown	Unknown	Unknown	Unknown
ERR3337583	SRA	Unknown	Unknown	Unknown	Unknown	Unknown
ERR3337584	SRA	Unknown	Unknown	Unknown	Unknown	Unknown
ERR3337587	SRA	Unknown	Unknown	Unknown	Unknown	Unknown
ERR3337592	SRA	Unknown	Unknown	Unknown	Unknown	Unknown
ERR3337593	SRA	Unknown	Unknown	Unknown	Unknown	Unknown
ERR3337594	SRA	Unknown	Unknown	Unknown	Unknown	Unknown
ERR3337595	SRA	Unknown	Unknown	Unknown	Unknown	Unknown
ERR3337599	SRA	Unknown	Unknown	Unknown	Unknown	Unknown
ERR3337601	SRA	Unknown	Unknown	Unknown	Unknown	Unknown
ERR3337603	SRA	Unknown	Unknown	Unknown	Unknown	Unknown
ERR3337610	SRA	Unknown	Unknown	Unknown	Unknown	Unknown
ERR3337612	SRA	Unknown	Unknown	Unknown	Unknown	Unknown
ERR3337613	SRA	Unknown	Unknown	Unknown	Unknown	Unknown
ERR3337616	SRA	Unknown	Unknown	Unknown	Unknown	Unknown
ERR3337629	SRA	Unknown	Unknown	Unknown	Unknown	Unknown
ERR3337639	SRA	Unknown	Unknown	Unknown	Unknown	Unknown
ERR3337641	SRA	Unknown	Unknown	Unknown	Unknown	Unknown
ERR3337645	SRA	Unknown	Unknown	Unknown	Unknown	Unknown
ERR3337647	SRA	Unknown	Unknown	Unknown	Unknown	Unknown
ERR3337649	SRA	Unknown	Unknown	Unknown	Unknown	Unknown
ERR3337653	SRA	Unknown	Unknown	Unknown	Unknown	Unknown
ERR3337654	SRA	Unknown	Unknown	Unknown	Unknown	Unknown
ERR3337657	SRA	Unknown	Unknown	Unknown	Unknown	Unknown
ERR3337667	SRA	Unknown	Unknown	Unknown	Unknown	Unknown
ERR3337672	SRA	Unknown	Unknown	Unknown	Unknown	Unknown
ERR3337674	SRA	Unknown	Unknown	Unknown	Unknown	Unknown
ERR3468811	SRA	Unknown	Unknown	Unknown	Unknown	Unknown
ERR3468819	SRA	Unknown	Unknown	Unknown	Unknown	Unknown
ERR3468826	SRA	Unknown	Unknown	Unknown	Unknown	Unknown
ERR3468850	SRA	Unknown	Unknown	Unknown	Unknown	Unknown
ERR3468859	SRA	Unknown	Unknown	Unknown	Unknown	Unknown
ERR3468891	SRA	Unknown	Unknown	Unknown	Unknown	Unknown
ERR3566270	SRA	Unknown	Unknown	Unknown	Unknown	Unknown
ERR3566337	SRA	Unknown	Unknown	Unknown	Unknown	Unknown
ERR3566366	SRA	Unknown	Unknown	Unknown	Unknown	Unknown
ERR3566375	SRA	Unknown	Unknown	Unknown	Unknown	Unknown
ERR3566376	SRA	Unknown	Unknown	Unknown	Unknown	Unknown
ERR4022274	SRA	Unknown	Unknown	Unknown	Unknown	Unknown
ERR4022276	SRA	Unknown	Unknown	Unknown	Unknown	Unknown
ERR4022278	SRA	Unknown	Unknown	Unknown	Unknown	Unknown
ERR4022279	SRA	Unknown	Unknown	Unknown	Unknown	Unknown
ERR4022280	SRA	Unknown	Unknown	Unknown	Unknown	Unknown
ERR4022282	SRA	Unknown	Unknown	Unknown	Unknown	Unknown
ERR4022284	SRA	Unknown	Unknown	Unknown	Unknown	Unknown
ERR4022285	SRA	Unknown	Unknown	Unknown	Unknown	Unknown
ERR4022286	SRA	Unknown	Unknown	Unknown	Unknown	Unknown
ERR4022287	SRA	Unknown	Unknown	Unknown	Unknown	Unknown
ERR4022288	SRA	Unknown	Unknown	Unknown	Unknown	Unknown
ERR4022291	SRA	Unknown	Unknown	Unknown	Unknown	Unknown
ERR4022292	SRA	Unknown	Unknown	Unknown	Unknown	Unknown
ERR4022294	SRA	Unknown	Unknown	Unknown	Unknown	Unknown
ERR4022296	SRA	Unknown	Unknown	Unknown	Unknown	Unknown
ERR4022297	SRA	Unknown	Unknown	Unknown	Unknown	Unknown
ERR4022304	SRA	Unknown	Unknown	Unknown	Unknown	Unknown
ERR4022306	SRA	Unknown	Unknown	Unknown	Unknown	Unknown
ERR4022308	SRA	Unknown	Unknown	Unknown	Unknown	Unknown
ERR4022309	SRA	Unknown	Unknown	Unknown	Unknown	Unknown
ERR4022311	SRA	Unknown	Unknown	Unknown	Unknown	Unknown
ERR4022312	SRA	Unknown	Unknown	Unknown	Unknown	Unknown
ERR4022314	SRA	Unknown	Unknown	Unknown	Unknown	Unknown
ERR4022317	SRA	Unknown	Unknown	Unknown	Unknown	Unknown
ERR4022319	SRA	Unknown	Unknown	Unknown	Unknown	Unknown
ERR4022320	SRA	Unknown	Unknown	Unknown	Unknown	Unknown
ERR4022330	SRA	Unknown	Unknown	Unknown	Unknown	Unknown
ERR4022333	SRA	Unknown	Unknown	Unknown	Unknown	Unknown
ERR4022334	SRA	Unknown	Unknown	Unknown	Unknown	Unknown
ERR4022336	SRA	Unknown	Unknown	Unknown	Unknown	Unknown
ERR4022338	SRA	Unknown	Unknown	Unknown	Unknown	Unknown
ERR4022340	SRA	Unknown	Unknown	Unknown	Unknown	Unknown
ERR4022342	SRA	Unknown	Unknown	Unknown	Unknown	Unknown
ERR4022346	SRA	Unknown	Unknown	Unknown	Unknown	Unknown
ERR4022348	SRA	Unknown	Unknown	Unknown	Unknown	Unknown
ERR4022350	SRA	Unknown	Unknown	Unknown	Unknown	Unknown
ERR4022352	SRA	Unknown	Unknown	Unknown	Unknown	Unknown
ERR4022355	SRA	Unknown	Unknown	Unknown	Unknown	Unknown
ERR4022360	SRA	Unknown	Unknown	Unknown	Unknown	Unknown
ERR4022364	SRA	Unknown	Unknown	Unknown	Unknown	Unknown
ERR4022366	SRA	Unknown	Unknown	Unknown	Unknown	Unknown
ERR4022368	SRA	Unknown	Unknown	Unknown	Unknown	Unknown
ERR4022371	SRA	Unknown	Unknown	Unknown	Unknown	Unknown
ERR4022372	SRA	Unknown	Unknown	Unknown	Unknown	Unknown
ERR4022374	SRA	Unknown	Unknown	Unknown	Unknown	Unknown
ERR4022377	SRA	Unknown	Unknown	Unknown	Unknown	Unknown
ERR4022379	SRA	Unknown	Unknown	Unknown	Unknown	Unknown
ERR4022382	SRA	Unknown	Unknown	Unknown	Unknown	Unknown
ERR4022383	SRA	Unknown	Unknown	Unknown	Unknown	Unknown
ERR4022388	SRA	Unknown	Unknown	Unknown	Unknown	Unknown
ERR4022389	SRA	Unknown	Unknown	Unknown	Unknown	Unknown
ERR4022390	SRA	Unknown	Unknown	Unknown	Unknown	Unknown
ERR4022391	SRA	Unknown	Unknown	Unknown	Unknown	Unknown
ERR4022393	SRA	Unknown	Unknown	Unknown	Unknown	Unknown
ERR4022397	SRA	Unknown	Unknown	Unknown	Unknown	Unknown
ERR4022399	SRA	Unknown	Unknown	Unknown	Unknown	Unknown
ERR4022403	SRA	Unknown	Unknown	Unknown	Unknown	Unknown
ERR4022404	SRA	Unknown	Unknown	Unknown	Unknown	Unknown
ERR4022406	SRA	Unknown	Unknown	Unknown	Unknown	Unknown
ERR4022407	SRA	Unknown	Unknown	Unknown	Unknown	Unknown
ERR4022409	SRA	Unknown	Unknown	Unknown	Unknown	Unknown
ERR4022412	SRA	Unknown	Unknown	Unknown	Unknown	Unknown
ERR4022413	SRA	Unknown	Unknown	Unknown	Unknown	Unknown
ERR4022414	SRA	Unknown	Unknown	Unknown	Unknown	Unknown
ERR4022416	SRA	Unknown	Unknown	Unknown	Unknown	Unknown
ERR4022417	SRA	Unknown	Unknown	Unknown	Unknown	Unknown
ERR4022420	SRA	Unknown	Unknown	Unknown	Unknown	Unknown
ERR4022423	SRA	Unknown	Unknown	Unknown	Unknown	Unknown
ERR4022429	SRA	Unknown	Unknown	Unknown	Unknown	Unknown
ERR4022430	SRA	Unknown	Unknown	Unknown	Unknown	Unknown
ERR4022433	SRA	Unknown	Unknown	Unknown	Unknown	Unknown
ERR4022434	SRA	Unknown	Unknown	Unknown	Unknown	Unknown
ERR4338973	SRA	Unknown	Unknown	Unknown	Unknown	Unknown
ERR4338989	SRA	Unknown	Unknown	Unknown	Unknown	Unknown
ERR4338995	SRA	Unknown	Unknown	Unknown	Unknown	Unknown
ERR4338997	SRA	Unknown	Unknown	Unknown	Unknown	Unknown
ERR4339008	SRA	Unknown	Unknown	Unknown	Unknown	Unknown
ERR4339014	SRA	Unknown	Unknown	Unknown	Unknown	Unknown
ERR4339016	SRA	Unknown	Unknown	Unknown	Unknown	Unknown
ERR4339023	SRA	Unknown	Unknown	Unknown	Unknown	Unknown
ERR4339024	SRA	Unknown	Unknown	Unknown	Unknown	Unknown
ERR4339027	SRA	Unknown	Unknown	Unknown	Unknown	Unknown
ERR4339028	SRA	Unknown	Unknown	Unknown	Unknown	Unknown
SRR8236370	SRA	Unknown	Unknown	Unknown	not applicable	Unknown
SRR901697	SRA	Unknown	Unknown	Unknown	Unknown	Unknown
SRR989496	SRA	Unknown	Unknown	Unknown	Unknown	Unknown
SRR10435992	SRA		2018	Asia	Homo sapiens	Showerhead
SRR10435995	SRA		2018	Asia	Homo sapiens	Bathroom tap
SRR10436000	SRA		2018	Asia	Homo sapiens	Kitchen tap
SRR10436001	SRA		2018	Asia	Homo sapiens	Kitchen tap
SRR10436006	SRA		2018	Asia	Homo sapiens	Kitchen tap
SRR10436007	SRA		2018	Asia	Homo sapiens	Kitchen tap
SRR10436008	SRA		2018	Asia	Homo sapiens	Showerhead
SRR10436009	SRA		2018	Asia	Homo sapiens	Showerhead
118a	Usyd Archive	Paratuberculosis	2012	Australia	Ovis aries	Faeces
119b	Usyd Archive	Paratuberculosis	2012	Australia	Ovis aries	Faeces
119c	Usyd Archive	Paratuberculosis	2012	Australia	Ovis aries	Faeces
18b	Usyd Archive	Paratuberculosis	2003	Australia	Ovis aries	Faeces
18c	Usyd Archive	Paratuberculosis	2003	Australia	Ovis aries	Faeces
121b	Usyd Archive	Paratuberculosis	2012	Australia	Ovis aries	Faeces
121c	Usyd Archive	Paratuberculosis	2012	Australia	Ovis aries	Faeces
123b	Usyd Archive	Paratuberculosis	2006	Australia	Ovis aries	Faeces
21b	Usyd Archive	Paratuberculosis	2012	Australia	Ovis aries	Faeces
21c	Usyd Archive	Paratuberculosis	2012	Australia	Ovis aries	Faeces
22b	Usyd Archive	Paratuberculosis	2010	Australia	Ovis aries	Faeces
22c	Usyd Archive	Paratuberculosis	2010	Australia	Ovis aries	Faeces
16a	Usyd Archive	Paratuberculosis	2003	Australia	Ovis aries	Faeces
16b	Usyd Archive	Paratuberculosis	2003	Australia	Ovis aries	Faeces
111a	Usyd Archive	Paratuberculosis	2004	Australia	Ovis aries	Faeces
111b	Usyd Archive	Paratuberculosis	2004	Australia	Ovis aries	Faeces
111c	Usyd Archive	Paratuberculosis	2004	Australia	Ovis aries	Faeces
112a	Usyd Archive	Paratuberculosis	2004	Australia	Ovis aries	Faeces
112b	Usyd Archive	Paratuberculosis	2004	Australia	Ovis aries	Faeces
112c	Usyd Archive	Paratuberculosis	2004	Australia	Ovis aries	Faeces
127a	Usyd Archive	Paratuberculosis	2010	Australia	Ovis aries	Faeces
127b	Usyd Archive	Paratuberculosis	2010	Australia	Ovis aries	Faeces
127c	Usyd Archive	Paratuberculosis	2010	Australia	Ovis aries	Faeces
135a	Usyd Archive	Paratuberculosis	2010	Australia	Ovis aries	Faeces
135b	Usyd Archive	Paratuberculosis	2010	Australia	Ovis aries	Faeces
135c	Usyd Archive	Paratuberculosis	2010	Australia	Ovis aries	Faeces
130a	Usyd Archive	Paratuberculosis	2014	Australia	Ovis aries	Faeces
130b	Usyd Archive	Paratuberculosis	2014	Australia	Ovis aries	Faeces
130c	Usyd Archive	Paratuberculosis	2014	Australia	Ovis aries	Faeces
133b	Usyd Archive	Paratuberculosis	2010	Australia	Ovis aries	Faeces
133c	Usyd Archive	Paratuberculosis	2010	Australia	Ovis aries	Faeces
115a	Usyd Archive	Paratuberculosis	2004	Australia	Ovis aries	Faeces
115b	Usyd Archive	Paratuberculosis	2004	Australia	Ovis aries	Faeces
115c	Usyd Archive	Paratuberculosis	2004	Australia	Ovis aries	Faeces
128b	Usyd Archive	Paratuberculosis	2014	Australia	Ovis aries	Faeces
128c	Usyd Archive	Paratuberculosis	2014	Australia	Ovis aries	Faeces
129c	Usyd Archive	Paratuberculosis	2014	Australia	Ovis aries	Faeces
14a	Usyd Archive	Paratuberculosis	2003	Australia	Ovis aries	Faeces
14b	Usyd Archive	Paratuberculosis	2003	Australia	Ovis aries	Faeces
110b	Usyd Archive	Paratuberculosis	2003	Australia	Ovis aries	Faeces
110c	Usyd Archive	Paratuberculosis	2003	Australia	Ovis aries	Faeces
126a	Usyd Archive	Paratuberculosis	2008	Australia	Ovis aries	Faeces
126b	Usyd Archive	Paratuberculosis	2008	Australia	Ovis aries	Faeces
117b	Usyd Archive	Paratuberculosis	2004	Australia	Ovis aries	Faeces
117c	Usyd Archive	Paratuberculosis	2004	Australia	Ovis aries	Faeces
132a	Usyd Archive	Paratuberculosis	2014	Australia	Ovis aries	Faeces
132b	Usyd Archive	Paratuberculosis	2014	Australia	Ovis aries	Faeces
132c	Usyd Archive	Paratuberculosis	2014	Australia	Ovis aries	Faeces
MA_20180520485	Usyd Archive	Unknown	2018	Australia	Homo sapien	Respiratory
MA_80180165034	Usyd Archive	Unknown	2018	Australia	Homo sapien	Respiratory
MA_80180245409	Usyd Archive	Unknown	2018	Australia	Homo sapien	Respiratory
MA_80180295894	Usyd Archive	Unknown	2018	Australia	Homo sapien	Respiratory
MA_80180315516	Usyd Archive	Unknown	2018	Australia	Homo sapien	Respiratory
MA_80180365930	Usyd Archive	Unknown	2018	Australia	Homo sapien	Respiratory
MA_80180475564	Usyd Archive	Unknown	2018	Australia	Homo sapien	Respiratory
MA_80180475574	Usyd Archive	Unknown	2018	Australia	Homo sapien	Respiratory
MA_80180545569	Usyd Archive	Unknown	2018	Australia	Homo sapien	Respiratory
MA_80180585985	Usyd Archive	Unknown	2018	Australia	Homo sapien	Respiratory
MA_S17sv1	Usyd Archive	Unknown	Unknown	Unknown	Unknown	Unknown
MA_S18sv9	Usyd Archive	Unknown	Unknown	Unknown	Unknown	Unknown
MA_S19sv2	Usyd Archive	Unknown	Unknown	Unknown	Unknown	Unknown
MA_S1sv1	Usyd Archive	Unknown	Unknown	Unknown	Unknown	Unknown
MA_S23sv5	Usyd Archive	Unknown	Unknown	Unknown	Unknown	Unknown
MA_S26sv3	Usyd Archive	Unknown	Unknown	Unknown	Unknown	Unknown
MA_S28sv9	Usyd Archive	Unknown	Unknown	Unknown	Unknown	Unknown
MA_S29sv10	Usyd Archive	Unknown	Unknown	Unknown	Unknown	Unknown
MA_S29sv8	Usyd Archive	Unknown	Unknown	Unknown	Unknown	Unknown
MA_S31sv11	Usyd Archive	Unknown	Unknown	Unknown	Unknown	Unknown
MA_S38sv3	Usyd Archive	Unknown	Unknown	Unknown	Unknown	Unknown
MA_S54sv4	Usyd Archive	Unknown	Unknown	Unknown	Unknown	Unknown
MA_S55sv2	Usyd Archive	Unknown	Unknown	Unknown	Unknown	Unknown
MA_S60sv2	Usyd Archive	Unknown	Unknown	Unknown	Unknown	Unknown
MA_S62sv4	Usyd Archive	Unknown	Unknown	Unknown	Unknown	Unknown

## Sheet: Sequenced
*sample_name	sample_title	*organism	strain	Lab accession	isolate	*collected_by	*collection_date	*geo_loc_name	*host	*host_disease	*isolation_source
MA_20180520485	WGS for m. avium comparative genomics	Mycobacterium avium subsp. hominissuis	MA_20180520485	20180520485		Mycobacterium Reference Laboratory, Westmead Hospital, NSW	2018	Australia	Homo sapien		sputum
MA_80180165034	WGS for m. avium comparative genomics	Mycobacterium avium subsp. hominissuis	MA_80180165034	80180165034		Mycobacterium Reference Laboratory, Westmead Hospital, NSW	2018	Australia	Homo sapien		sputum
MA_80180245409	WGS for m. avium comparative genomics	Mycobacterium avium subsp. hominissuis	MA_80180245409	80180245409		Mycobacterium Reference Laboratory, Westmead Hospital, NSW	2018	Australia	Homo sapien		sputum
MA_80180295894	WGS for m. avium comparative genomics	Mycobacterium avium subsp. hominissuis	MA_80180295894	80180295894		Mycobacterium Reference Laboratory, Westmead Hospital, NSW	2018	Australia	Homo sapien		sputum
MA_80180315516	WGS for m. avium comparative genomics	Mycobacterium avium subsp. hominissuis	MA_80180315516	80180315516		Mycobacterium Reference Laboratory, Westmead Hospital, NSW	2018	Australia	Homo sapien		sputum
MA_80180365930	WGS for m. avium comparative genomics	Mycobacterium avium subsp. hominissuis	MA_80180365930	80180365930		Mycobacterium Reference Laboratory, Westmead Hospital, NSW	2018	Australia	Homo sapien		sputum
MA_80180475564	WGS for m. avium comparative genomics	Mycobacterium avium subsp. hominissuis	MA_80180475564	80180475564		Mycobacterium Reference Laboratory, Westmead Hospital, NSW	2018	Australia	Homo sapien		sputum
MA_80180475574	WGS for m. avium comparative genomics	Mycobacterium avium subsp. hominissuis	MA_80180475574	80180475574		Mycobacterium Reference Laboratory, Westmead Hospital, NSW	2018	Australia	Homo sapien		sputum
MA_80180545569	WGS for m. avium comparative genomics	Mycobacterium avium subsp. hominissuis	MA_80180545569	80180545569		Mycobacterium Reference Laboratory, Westmead Hospital, NSW	2018	Australia	Homo sapien		sputum
MA_80180585985	WGS for m. avium comparative genomics	Mycobacterium avium subsp. hominissuis	MA_80180585985	80180585985		Mycobacterium Reference Laboratory, Westmead Hospital, NSW	2018	Australia	Homo sapien		sputum
MA_S17sv1	WGS for m. avium comparative genomics	Mycobacterium avium subsp. avium	M.avium STRAIN 17, SEROVAR 1	FAHFD3188		Mycobacterial Reference Laboratory Queensland (Wayne et al, 1993)	Unknown
MA_S18sv9	WGS for m. avium comparative genomics	Mycobacterium avium subsp. hominissuis	M.avium STRAIN 18, SEROVAR 9	FAHFD3189		Mycobacterial Reference Laboratory Queensland (Wayne et al, 1993)	Unknown
MA_S19sv2	WGS for m. avium comparative genomics	Mycobacterium avium subsp. avium	M.avium STRAIN 19, SEROVAR 2	FAHFD3190		Mycobacterial Reference Laboratory Queensland (Wayne et al, 1993)	Unknown
MA_S1sv1	WGS for m. avium comparative genomics	Mycobacterium avium subsp. hominissuis	M.avium STRAIN 1, SEROVAR 1	FAHFD3212		Mycobacterial Reference Laboratory Queensland (Wayne et al, 1993)	Unknown
MA_S23sv5	WGS for m. avium comparative genomics	Mycobacterium avium subsp. hominissuis	M.avium STRAIN 23 SEROVAR 5	FAHFD3191		Mycobacterial Reference Laboratory Queensland (Wayne et al, 1993)	Unknown
MA_S26sv3	WGS for m. avium comparative genomics	Mycobacterium avium subsp. avium	M.avium STRAIN 26, SEROVAR 3	FAHFD3192		Mycobacterial Reference Laboratory Queensland (Wayne et al, 1993)	Unknown
MA_S28sv9	WGS for m. avium comparative genomics	Mycobacterium avium subsp. hominissuis	M.avium STRAIN 28, SEROVAR 9	FAHFD3193		Mycobacterial Reference Laboratory Queensland (Wayne et al, 1993)	Unknown
MA_S29sv10	WGS for m. avium comparative genomics	Mycobacterium avium subsp. hominissuis	M.avium STRAIN 29, SEROVAR 8	FAHFD3194		Mycobacterial Reference Laboratory Queensland (Wayne et al, 1993)	Unknown
MA_S29sv8	WGS for m. avium comparative genomics	Mycobacterium avium subsp. hominissuis	M.avium STRAIN 49, SEROVAR 10	FAHFD3197		Mycobacterial Reference Laboratory Queensland (Wayne et al, 1993)	Unknown
MA_S31sv11	WGS for m. avium comparative genomics	Mycobacterium avium subsp. hominissuis	M.avium STRAIN 31, SEROVAR 11	FAHFD3195		Mycobacterial Reference Laboratory Queensland (Wayne et al, 1993)	Unknown
MA_S38sv3	WGS for m. avium comparative genomics	Mycobacterium avium subsp. avium	M.avium STRAIN 38, SEROVAR 3	FAHFD3196		Mycobacterial Reference Laboratory Queensland (Wayne et al, 1993)	Unknown
MA_S54sv4	WGS for m. avium comparative genomics	Mycobacterium avium subsp. hominissuis	M.avium STRAIN 54, SEROVAR 4	FAHFD3198		Mycobacterial Reference Laboratory Queensland (Wayne et al, 1993)	Unknown
MA_S55sv2	WGS for m. avium comparative genomics	Mycobacterium avium subsp. avium	M.avium STRAIN 55, SEROVAR 2	FAHFD3199		Mycobacterial Reference Laboratory Queensland (Wayne et al, 1993)	Unknown
MA_S60sv2	WGS for m. avium comparative genomics	Mycobacterium avium subsp. hominissuis	M.avium STRAIN 60, SEROVAR 2	FAHFD3200		Mycobacterial Reference Laboratory Queensland (Wayne et al, 1993)	Unknown
MA_S62sv4	WGS for m. avium comparative genomics	Mycobacterium avium subsp. hominissuis	M.avium STRAIN 62, SEROVAR 4	FAHFD3201		Mycobacterial Reference Laboratory Queensland (Wayne et al, 1993)	Unknown
118a	WGS for m. avium comparative genomics	Mycobacterium avium subsp. paratuberculosis		SVC04/035-20		Farm Animal Health Group, The University of Sydney, NSW, Australia (Dhand et al, 2016)	2012	Australia	Ovis aries		Faeces
119b	WGS for m. avium comparative genomics	Mycobacterium avium subsp. paratuberculosis		SVC12/090-6		Farm Animal Health Group, The University of Sydney, NSW, Australia (Dhand et al, 2016)	2012	Australia	Ovis aries		Faeces
119c	WGS for m. avium comparative genomics	Mycobacterium avium subsp. paratuberculosis		SVC12/090-6		Farm Animal Health Group, The University of Sydney, NSW, Australia (Dhand et al, 2016)	2012	Australia	Ovis aries		Faeces
18b	WGS for m. avium comparative genomics	Mycobacterium avium subsp. paratuberculosis		SVC03/014-4		Farm Animal Health Group, The University of Sydney, NSW, Australia (Dhand et al, 2016)	2003	Australia	Ovis aries		Faeces
18c	WGS for m. avium comparative genomics	Mycobacterium avium subsp. paratuberculosis		SVC03/014-4		Farm Animal Health Group, The University of Sydney, NSW, Australia (Dhand et al, 2016)	2003	Australia	Ovis aries		Faeces
121b	WGS for m. avium comparative genomics	Mycobacterium avium subsp. paratuberculosis		SVC12/104-5		Farm Animal Health Group, The University of Sydney, NSW, Australia (Dhand et al, 2016)	2012	Australia	Ovis aries		Faeces
121c	WGS for m. avium comparative genomics	Mycobacterium avium subsp. paratuberculosis		SVC12/104-5		Farm Animal Health Group, The University of Sydney, NSW, Australia (Dhand et al, 2016)	2012	Australia	Ovis aries		Faeces
123b	WGS for m. avium comparative genomics	Mycobacterium avium subsp. paratuberculosis		SVC12/104-14		Farm Animal Health Group, The University of Sydney, NSW, Australia (Dhand et al, 2016)	2006	Australia	Ovis aries		Faeces
21b	WGS for m. avium comparative genomics	Mycobacterium avium subsp. paratuberculosis		SVC10/107-15		Farm Animal Health Group, The University of Sydney, NSW, Australia (Dhand et al, 2016)	2012	Australia	Ovis aries		Faeces
21c	WGS for m. avium comparative genomics	Mycobacterium avium subsp. paratuberculosis		SVC10/107-15		Farm Animal Health Group, The University of Sydney, NSW, Australia (Dhand et al, 2016)	2012	Australia	Ovis aries		Faeces
22b	WGS for m. avium comparative genomics	Mycobacterium avium subsp. paratuberculosis		SVC12/062-16		Farm Animal Health Group, The University of Sydney, NSW, Australia (Dhand et al, 2016)	2010	Australia	Ovis aries		Faeces
22c	WGS for m. avium comparative genomics	Mycobacterium avium subsp. paratuberculosis		SVC12/062-16		Farm Animal Health Group, The University of Sydney, NSW, Australia (Dhand et al, 2016)	2010	Australia	Ovis aries		Faeces
16a	WGS for m. avium comparative genomics	Mycobacterium avium subsp. paratuberculosis		SVC03/014-1		Farm Animal Health Group, The University of Sydney, NSW, Australia (Dhand et al, 2016)	2003	Australia	Ovis aries		Faeces
16b	WGS for m. avium comparative genomics	Mycobacterium avium subsp. paratuberculosis		SVC03/014-1		Farm Animal Health Group, The University of Sydney, NSW, Australia (Dhand et al, 2016)	2003	Australia	Ovis aries		Faeces
111a	WGS for m. avium comparative genomics	Mycobacterium avium subsp. paratuberculosis		SVC03/027-16		Farm Animal Health Group, The University of Sydney, NSW, Australia (Dhand et al, 2016)	2004	Australia	Ovis aries		Faeces
111b	WGS for m. avium comparative genomics	Mycobacterium avium subsp. paratuberculosis		SVC03/027-16		Farm Animal Health Group, The University of Sydney, NSW, Australia (Dhand et al, 2016)	2004	Australia	Ovis aries		Faeces
111c	WGS for m. avium comparative genomics	Mycobacterium avium subsp. paratuberculosis		SVC03/027-16		Farm Animal Health Group, The University of Sydney, NSW, Australia (Dhand et al, 2016)	2004	Australia	Ovis aries		Faeces
112a	WGS for m. avium comparative genomics	Mycobacterium avium subsp. paratuberculosis		SVC04/016-5		Farm Animal Health Group, The University of Sydney, NSW, Australia (Dhand et al, 2016)	2004	Australia	Ovis aries		Faeces
112b	WGS for m. avium comparative genomics	Mycobacterium avium subsp. paratuberculosis		SVC04/016-5		Farm Animal Health Group, The University of Sydney, NSW, Australia (Dhand et al, 2016)	2004	Australia	Ovis aries		Faeces
112c	WGS for m. avium comparative genomics	Mycobacterium avium subsp. paratuberculosis		SVC04/016-5		Farm Animal Health Group, The University of Sydney, NSW, Australia (Dhand et al, 2016)	2004	Australia	Ovis aries		Faeces
127a	WGS for m. avium comparative genomics	Mycobacterium avium subsp. paratuberculosis		SVC08/018-9		Farm Animal Health Group, The University of Sydney, NSW, Australia (Dhand et al, 2016)	2010	Australia	Ovis aries		Faeces
127b	WGS for m. avium comparative genomics	Mycobacterium avium subsp. paratuberculosis		SVC08/018-9		Farm Animal Health Group, The University of Sydney, NSW, Australia (Dhand et al, 2016)	2010	Australia	Ovis aries		Faeces
127c	WGS for m. avium comparative genomics	Mycobacterium avium subsp. paratuberculosis		SVC08/018-9		Farm Animal Health Group, The University of Sydney, NSW, Australia (Dhand et al, 2016)	2010	Australia	Ovis aries		Faeces
135a	WGS for m. avium comparative genomics	Mycobacterium avium subsp. paratuberculosis		SVC10/119-6		Farm Animal Health Group, The University of Sydney, NSW, Australia (Dhand et al, 2016)	2010	Australia	Ovis aries		Faeces
135b	WGS for m. avium comparative genomics	Mycobacterium avium subsp. paratuberculosis		SVC10/119-6		Farm Animal Health Group, The University of Sydney, NSW, Australia (Dhand et al, 2016)	2010	Australia	Ovis aries		Faeces
135c	WGS for m. avium comparative genomics	Mycobacterium avium subsp. paratuberculosis		SVC10/119-6		Farm Animal Health Group, The University of Sydney, NSW, Australia (Dhand et al, 2016)	2010	Australia	Ovis aries		Faeces
130a	WGS for m. avium comparative genomics	Mycobacterium avium subsp. paratuberculosis		SVC14/011-28		Farm Animal Health Group, The University of Sydney, NSW, Australia (Dhand et al, 2016)	2014	Australia	Ovis aries		Faeces
130b	WGS for m. avium comparative genomics	Mycobacterium avium subsp. paratuberculosis		SVC14/011-28		Farm Animal Health Group, The University of Sydney, NSW, Australia (Dhand et al, 2016)	2014	Australia	Ovis aries		Faeces
130c	WGS for m. avium comparative genomics	Mycobacterium avium subsp. paratuberculosis		SVC14/011-28		Farm Animal Health Group, The University of Sydney, NSW, Australia (Dhand et al, 2016)	2014	Australia	Ovis aries		Faeces
133b	WGS for m. avium comparative genomics	Mycobacterium avium subsp. paratuberculosis		SVC14/099-54		Farm Animal Health Group, The University of Sydney, NSW, Australia (Dhand et al, 2016)	2010	Australia	Ovis aries		Faeces
133c	WGS for m. avium comparative genomics	Mycobacterium avium subsp. paratuberculosis		SVC14/099-54		Farm Animal Health Group, The University of Sydney, NSW, Australia (Dhand et al, 2016)	2010	Australia	Ovis aries		Faeces
115a	WGS for m. avium comparative genomics	Mycobacterium avium subsp. paratuberculosis		SVC04/016-7		Farm Animal Health Group, The University of Sydney, NSW, Australia (Dhand et al, 2016)	2004	Australia	Ovis aries		Faeces
115b	WGS for m. avium comparative genomics	Mycobacterium avium subsp. paratuberculosis		SVC04/016-7		Farm Animal Health Group, The University of Sydney, NSW, Australia (Dhand et al, 2016)	2004	Australia	Ovis aries		Faeces
115c	WGS for m. avium comparative genomics	Mycobacterium avium subsp. paratuberculosis		SVC04/016-7		Farm Animal Health Group, The University of Sydney, NSW, Australia (Dhand et al, 2016)	2004	Australia	Ovis aries		Faeces
128b	WGS for m. avium comparative genomics	Mycobacterium avium subsp. paratuberculosis		SVC10/107-12		Farm Animal Health Group, The University of Sydney, NSW, Australia (Dhand et al, 2016)	2014	Australia	Ovis aries		Faeces
128c	WGS for m. avium comparative genomics	Mycobacterium avium subsp. paratuberculosis		SVC10/107-12		Farm Animal Health Group, The University of Sydney, NSW, Australia (Dhand et al, 2016)	2014	Australia	Ovis aries		Faeces
129c	WGS for m. avium comparative genomics	Mycobacterium avium subsp. paratuberculosis		SVC14/011-23		Farm Animal Health Group, The University of Sydney, NSW, Australia (Dhand et al, 2016)	2014	Australia	Ovis aries		Faeces
14a	WGS for m. avium comparative genomics	Mycobacterium avium subsp. paratuberculosis		SVC03/010-15		Farm Animal Health Group, The University of Sydney, NSW, Australia (Dhand et al, 2016)	2003	Australia	Ovis aries		Faeces
14b	WGS for m. avium comparative genomics	Mycobacterium avium subsp. paratuberculosis		SVC03/010-15		Farm Animal Health Group, The University of Sydney, NSW, Australia (Dhand et al, 2016)	2003	Australia	Ovis aries		Faeces
110b	WGS for m. avium comparative genomics	Mycobacterium avium subsp. paratuberculosis		SVC03/016-24		Farm Animal Health Group, The University of Sydney, NSW, Australia (Dhand et al, 2016)	2003	Australia	Ovis aries		Faeces
110c	WGS for m. avium comparative genomics	Mycobacterium avium subsp. paratuberculosis		SVC03/016-24		Farm Animal Health Group, The University of Sydney, NSW, Australia (Dhand et al, 2016)	2003	Australia	Ovis aries		Faeces
126a	WGS for m. avium comparative genomics	Mycobacterium avium subsp. paratuberculosis		SVC08/018-3		Farm Animal Health Group, The University of Sydney, NSW, Australia (Dhand et al, 2016)	2008	Australia	Ovis aries		Faeces
126b	WGS for m. avium comparative genomics	Mycobacterium avium subsp. paratuberculosis		SVC08/018-3		Farm Animal Health Group, The University of Sydney, NSW, Australia (Dhand et al, 2016)	2008	Australia	Ovis aries		Faeces
117b	WGS for m. avium comparative genomics	Mycobacterium avium subsp. paratuberculosis		SVC04/028-15		Farm Animal Health Group, The University of Sydney, NSW, Australia (Dhand et al, 2016)	2004	Australia	Ovis aries		Faeces
117c	WGS for m. avium comparative genomics	Mycobacterium avium subsp. paratuberculosis		SVC04/028-15		Farm Animal Health Group, The University of Sydney, NSW, Australia (Dhand et al, 2016)	2004	Australia	Ovis aries		Faeces
132a	WGS for m. avium comparative genomics	Mycobacterium avium subsp. paratuberculosis		SVC14/099-32		Farm Animal Health Group, The University of Sydney, NSW, Australia (Dhand et al, 2016)	2014	Australia	Ovis aries		Faeces
132b	WGS for m. avium comparative genomics	Mycobacterium avium subsp. paratuberculosis		SVC14/099-32		Farm Animal Health Group, The University of Sydney, NSW, Australia (Dhand et al, 2016)	2014	Australia	Ovis aries		Faeces
132c	WGS for m. avium comparative genomics	Mycobacterium avium subsp. paratuberculosis		SVC14/099-32		Farm Animal Health Group, The University of Sydney, NSW, Australia (Dhand et al, 2016)	2014	Australia	Ovis aries		Faeces
135b	WGS for m. avium comparative genomics	Mycobacterium avium subsp. paratuberculosis		SVC10/119-6_replicate2		Farm Animal Health Group, The University of Sydney, NSW, Australia (Dhand et al, 2016)	2010	Australia	Ovis aries		Faeces
110b	WGS for m. avium comparative genomics	Mycobacterium avium subsp. paratuberculosis		SVC03/016-24_replicate1		Farm Animal Health Group, The University of Sydney, NSW, Australia (Dhand et al, 2016)	2003	Australia	Ovis aries		Faeces

## Sheet: Quast
Notes
K10 used as reference genome
Assembly	# contigs (>= 0 bp)	# contigs (>= 1000 bp)	# contigs (>= 5000 bp)	# contigs (>= 10000 bp)	# contigs (>= 25000 bp)	# contigs (>= 50000 bp)	Total length (>= 0 bp)	Total length (>= 1000 bp)	Total length (>= 5000 bp)	Total length (>= 10000 bp)	Total length (>= 25000 bp)	Total length (>= 50000 bp)	# contigs	Largest contig	Total length	Reference length	GC (%)	Reference GC (%)	N50	NG50	N75	NG75	L50	LG50	L75	LG75	# misassemblies	# misassembled contigs	Misassembled contigs length	# local misassemblies	# scaffold gap ext. mis.	# scaffold gap loc. mis.	# unaligned mis. contigs	# unaligned contigs	Unaligned length	Genome fraction (%)	Duplication ratio	# N's per 100 kbp	# mismatches per 100 kbp	# indels per 100 kbp	Largest alignment	Total aligned length	NA50	NGA50	NA75	NGA75	LA50	LGA50	LA75
100	340	297	198	152	72	25	5498713	5470997	5218888	4889461	3565657	1892424	330	141258	5494568	4829781	68.79	69.3	37827	41172	18873	24169	45	37	98	75	75	56	2020006	42	0	0	7	79 + 56 part	956742	93.544	1.004	0.02	968.77	29.15	135495	4532962	21087	25325	6744	12567	71	57	176
101034	1	1	1	1	1	1	5301832	5301832	5301832	5301832	5301832	5301832	1	5301832	5301832	4829781	68.98	69.3	5301832	5301832	5301832	5301832	1	1	1	1	116	1	5301832	45	0	0	0	0 + 1 part	768128	93.504	1.004	0	1026.72	34.5	194329	4533622	69280	72414	29522	39230	26	22	54
101115	1	1	1	1	1	1	5254673	5254673	5254673	5254673	5254673	5254673	1	5254673	5254673	4829781	69.03	69.3	5254673	5254673	5254673	5254673	1	1	1	1	114	1	5254673	44	0	0	0	0 + 1 part	728143	93.421	1.003	0	1023.79	34.75	194320	4526448	70232	72416	30486	39523	26	23	54
101174	1	1	1	1	1	1	5101624	5101624	5101624	5101624	5101624	5101624	1	5101624	5101624	4829781	69.2	69.3	5101624	5101624	5101624	5101624	1	1	1	1	120	1	5101624	44	0	0	0	0 + 1 part	569430	93.478	1.004	0	1026.14	34.66	194326	4532115	69956	70230	31250	39230	24	22	50
101	156	138	118	97	65	31	5465242	5455080	5396952	5246247	4682881	3494743	149	257478	5462627	4829781	68.96	69.3	81580	93372	34867	46215	20	16	46	34	112	53	3337033	40	0	0	5	2 + 51 part	949370	93.069	1.004	0	991.38	30.61	138374	4511896	25815	30025	8161	15194	62	50	147
110b	202	143	115	102	65	30	4838436	4821814	4755865	4664959	4024758	2746381	155	231796	4830169	4829781	69.28	69.3	63397	63397	33389	33389	25	25	52	52	19	18	1028884	26	0	0	1	0 + 11 part	98970	97.842	1.001	0	81.83	11.17	220054	4726759	56360	56360	26476	26476	26	26	59
110c	189	134	104	93	61	35	4838730	4823176	4750796	4666719	4103783	3122139	146	200806	4831350	4829781	69.28	69.3	68243	68243	40223	40223	24	24	46	46	18	17	1047962	24	0	0	1	0 + 12 part	99069	97.866	1.001	0	81.98	11.26	160613	4727702	62574	62574	29135	29135	26	26	54
111a	231	127	103	93	64	36	4845165	4821801	4761150	4687186	4164504	3157730	136	204233	4828303	4829781	69.28	69.3	64908	64908	39072	39072	23	23	47	47	18	17	735222	22	0	0	1	0 + 10 part	98503	97.822	1.001	0	81.21	11.07	203944	4725375	60417	60417	29138	29138	24	24	53
111b	200	136	105	94	64	29	4837047	4818837	4740412	4660746	4129265	2837398	150	309350	4828344	4829781	69.28	69.3	61981	61981	35142	35142	22	22	48	48	18	17	1006321	27	0	0	1	0 + 10 part	98494	97.8	1.001	0	81.49	11.14	297584	4725007	51415	51415	28679	28679	23	23	54
111c	212	147	118	103	64	32	4833176	4814538	4743034	4630728	3959725	2770836	160	226650	4823837	4829781	69.28	69.3	62607	62607	32777	32777	26	26	53	53	19	18	834203	26	0	0	1	0 + 10 part	98509	97.728	1.001	0	80.68	11.06	226641	4721122	50125	50125	25987	25987	28	28	61
112a	235	169	133	120	66	33	4835608	4816674	4725659	4630257	3717942	2521212	184	136939	4827292	4829781	69.28	69.3	51224	51224	28510	28510	31	31	63	63	18	17	703631	21	0	0	1	0 + 10 part	98573	97.782	1.001	0	81.82	11.1	136939	4724138	40921	40921	22545	22545	33	33	71
112b	270	202	161	132	62	25	4831800	4807445	4702162	4488595	3284783	2000757	224	137170	4822918	4829781	69.28	69.3	38876	38876	21550	21550	35	35	77	77	19	18	660788	21	0	0	1	1 + 10 part	98634	97.659	1.002	0	83.66	11.58	137170	4719293	35349	35349	19462	19462	39	39	87
112c	232	154	117	101	60	31	4834886	4809123	4718029	4600928	3903481	2849530	173	301335	4822807	4829781	69.28	69.3	61598	61598	32322	32322	24	24	51	51	19	18	1040878	20	0	0	1	0 + 10 part	98541	97.685	1.001	0	81.28	11.04	293171	4719428	54454	54454	24693	24693	25	25	59
115a	229	141	112	100	58	32	4841278	4818419	4742525	4653989	3943418	2967740	153	275484	4827070	4829781	69.28	69.3	62719	62719	33800	33800	23	23	48	48	20	19	851804	21	0	0	1	0 + 10 part	98511	97.785	1.001	0	81.18	11.1	275479	4723919	58742	58742	24693	24693	24	24	56
115b	196	146	117	106	64	30	4835081	4820928	4752446	4671528	3938961	2704907	158	226849	4829338	4829781	69.28	69.3	60310	60310	31589	31589	25	25	54	54	18	17	858254	22	0	0	1	0 + 10 part	98511	97.834	1.001	0	81.61	11.22	226787	4726452	49093	49093	25336	25336	28	28	63
115c	214	154	123	107	62	31	4834001	4815513	4742087	4618258	3830967	2699483	168	204472	4825454	4829781	69.28	69.3	55573	55573	31497	31497	26	26	55	55	22	20	893959	24	0	0	1	0 + 10 part	98462	97.749	1.001	0	81.27	11.18	204179	4722743	49093	49093	24693	24552	28	28	62
117b	225	161	130	109	66	28	4833599	4815368	4736064	4584168	3837374	2521786	176	275568	4825480	4829781	69.28	69.3	51085	51085	29333	29333	26	26	59	59	18	17	753893	22	0	0	1	1 + 10 part	98409	97.741	1.001	0	81.85	11.18	275554	4721725	42152	42152	24552	24552	29	29	67
117c	228	163	131	112	64	35	4834063	4814243	4730046	4587943	3774243	2732571	179	156665	4826019	4829781	69.28	69.3	56630	56630	29143	29143	29	29	59	59	19	17	777816	20	0	0	1	0 + 10 part	98584	97.754	1.001	0	82.52	11.37	156234	4722491	50068	50068	23483	23483	32	32	69
118a	232	137	109	98	65	32	4845415	4822525	4756674	4674623	4065030	2892688	148	159730	4830167	4829781	69.28	69.3	63546	63546	33695	33695	24	24	50	50	18	17	913342	19	0	0	1	0 + 10 part	98502	97.85	1.001	0	80.94	10.88	156207	4727326	56474	56474	26114	26114	26	26	59
119b	266	199	161	135	68	23	4834622	4814518	4711504	4518342	3441600	1824389	214	137279	4825083	4829781	69.28	69.3	40224	40224	21752	21752	37	37	76	76	22	21	879173	21	0	0	1	0 + 13 part	98937	97.72	1.001	0	83.61	11.59	137279	4721123	35202	35202	20175	20010	41	41	87
119c	228	148	113	100	67	32	4840539	4821445	4732989	4636613	4070723	2774797	157	200272	4827999	4829781	69.28	69.3	61517	61517	35572	34006	26	26	52	53	18	17	1120994	20	0	0	1	1 + 11 part	99118	97.795	1.001	0	82.97	11.67	192144	4724150	49273	49273	28614	28614	29	29	61
11	70	57	41	38	31	25	5448889	5438526	5396622	5376766	5271506	5046312	70	708579	5448889	4829781	68.99	69.3	216071	267950	136195	150859	7	6	15	12	85	27	4626650	44	0	0	3	16 + 35 part	878621	94.219	1.004	0	989.32	29.84	215543	4564904	69206	70112	24886	40975	27	23	58
12062	175	141	118	106	67	33	5094574	5079668	5020427	4934976	4278645	3022632	153	202339	5088169	4829781	69.16	69.3	70012	71122	33912	38250	25	23	52	47	83	51	3130292	41	2	20	4	18 + 47 part	596015	92.578	1.005	155.91	998.23	33.12	116610	4477927	31907	33096	14641	17346	47	43	105
12067	216	169	131	114	64	32	5108242	5087336	4996853	4865833	4003222	2919128	188	200343	5100341	4829781	69.15	69.3	63538	69121	28431	31750	26	24	58	51	88	58	3211553	40	3	12	7	27 + 60 part	605500	92.592	1.005	96.37	1009.61	32.51	131039	4486238	29138	30492	12989	15632	53	48	116
121b	225	172	133	111	62	30	4833414	4816660	4716128	4542291	3686166	2464329	187	226393	4827317	4829781	69.28	69.3	50276	50140	29138	29138	29	30	60	60	18	17	742073	20	0	0	1	1 + 10 part	98547	97.78	1.001	0	81.97	11.01	226379	4724170	45506	45506	22217	22217	32	32	70
121c	207	154	122	107	62	30	4834763	4815753	4732614	4621616	3859574	2655677	171	156665	4828265	4829781	69.28	69.3	58287	58287	31989	31989	26	26	54	54	20	19	812532	22	0	0	1	0 + 10 part	98511	97.806	1.001	0	81.95	11.14	156234	4725442	47282	47282	23845	23845	29	29	63
123b	272	191	152	125	66	28	4836913	4809649	4707218	4507083	3528066	2196495	212	134023	4824483	4829781	69.28	69.3	43571	43571	23700	23700	33	33	70	70	18	17	657894	22	0	0	2	0 + 11 part	98457	97.715	1.001	0	83.72	11.38	133593	4721036	37630	37630	20533	20533	36	36	79
126a	214	151	119	107	66	29	4836044	4816298	4737535	4650352	3944403	2605763	167	178290	4827792	4829781	69.28	69.3	53193	53193	31996	31996	26	26	55	55	18	17	760647	22	0	0	1	1 + 11 part	98470	97.793	1.001	0	82.11	11.41	178290	4724592	47143	47143	25190	25190	29	29	63
126b	264	202	157	133	69	27	4832522	4811540	4688969	4507586	3419864	1955146	221	137236	4824842	4829781	69.28	69.3	38825	38825	21758	21758	38	38	78	78	19	18	776468	21	0	0	1	1 + 11 part	99097	97.717	1.001	0	83.29	11.7	137138	4720523	34131	34131	20525	20525	43	43	89
127a	228	141	113	103	65	30	4842733	4819485	4747550	4679019	4014511	2694514	155	156478	4829629	4829781	69.28	69.3	61443	61443	33974	33974	25	25	53	53	20	19	807981	20	0	0	1	0 + 10 part	98596	97.834	1.001	0	80.82	10.98	156047	4725845	56375	56375	25589	25589	27	27	59
127b	198	120	94	85	54	33	4843937	4822651	4751974	4690520	4121107	3291807	134	207352	4832323	4829781	69.28	69.3	74455	74455	40997	40997	20	20	41	41	19	18	1068835	22	0	0	1	0 + 10 part	98504	97.827	1.002	0	81.1	11.05	207059	4729469	69422	69422	33340	34061	23	23	48
127c	219	146	115	103	69	33	4839046	4818657	4741334	4657334	4060068	2745071	159	181156	4827406	4829781	69.28	69.3	61637	61637	33516	33516	27	27	55	55	19	18	970939	21	0	0	1	0 + 11 part	99470	97.807	1.001	0	81.95	11.28	163628	4724452	51029	51029	26868	26868	30	30	62
128b	194	133	106	95	61	33	4838613	4821133	4755849	4672325	4084735	3048885	145	204344	4829526	4829781	69.28	69.3	65757	65757	36630	36630	23	23	47	47	18	17	953168	22	0	0	1	0 + 10 part	98519	97.838	1.001	0	81.69	11.09	203983	4726745	61121	61121	29138	29138	25	25	54
128c	194	135	106	96	63	31	4838618	4822469	4748709	4675530	4109981	2884891	146	204474	4829734	4829781	69.28	69.3	71594	71594	37608	37608	23	23	48	48	18	17	944577	25	0	0	1	0 + 11 part	99091	97.83	1.001	0	81.99	11.05	204181	4726379	51298	51298	28820	28820	26	26	57
129c	212	149	118	104	63	32	4835534	4818365	4738074	4629832	3940919	2818080	162	178353	4827878	4829781	69.28	69.3	61981	61981	33010	33010	25	25	53	53	18	17	872757	23	0	0	1	0 + 11 part	98445	97.802	1.001	0	82.61	11.18	178353	4725024	54284	54284	25190	25190	27	27	61
130a	208	140	112	101	60	32	4841121	4823294	4750757	4672433	3962078	2949714	151	207352	4831283	4829781	69.28	69.3	62741	62741	32884	32884	23	23	49	49	19	18	1038595	19	0	0	1	0 + 9 part	98568	97.873	1.001	0	81.49	10.98	207059	4728484	56343	56343	25987	25987	26	26	58
130b	195	145	115	103	67	31	4836098	4821262	4743806	4655939	4059997	2786337	156	204482	4829008	4829781	69.28	69.3	61984	61984	32348	32348	25	25	52	52	18	17	756847	25	0	0	1	0 + 10 part	97907	97.828	1.001	0	81.38	11.17	204189	4725871	50989	50989	27674	27674	27	27	59
130c	221	153	120	106	62	31	4837941	4820113	4736241	4626743	3858742	2706384	165	236655	4828550	4829781	69.28	69.3	58843	58843	31592	31592	26	26	54	54	18	17	860812	23	0	0	1	0 + 10 part	98500	97.812	1.001	0	81.29	11.16	236634	4725506	49274	49274	23772	23772	29	29	64
132a	379	163	126	107	66	34	4870388	4812548	4723794	4587430	3911887	2759837	177	226108	4821988	4829781	69.28	69.3	54936	54936	31588	31588	28	28	56	56	18	17	773754	25	0	0	1	0 + 10 part	98338	97.671	1.001	0	81.4	11.02	226094	4718719	49251	49251	25441	25441	30	30	65
132c	187	141	112	101	61	36	4836026	4821032	4752601	4672706	4008594	3066036	153	137051	4830201	4829781	69.28	69.3	62731	62731	36246	36246	25	25	49	49	18	17	900346	22	0	0	1	0 + 11 part	99130	97.834	1.001	0	82.01	11.13	136859	4726137	58894	58894	25987	25987	27	27	58
133b	207	146	114	101	66	36	4837038	4817461	4739150	4637391	4031616	2962180	163	137578	4829229	4829781	69.28	69.3	64982	64982	32817	32382	27	27	52	53	18	17	862312	23	0	0	1	0 + 10 part	98512	97.828	1.001	0	81.36	11.13	137571	4726081	51417	51417	27568	27568	29	29	61
133c	235	152	117	103	63	36	4840753	4817401	4727391	4621848	3942707	2934555	165	158264	4826255	4829781	69.28	69.3	61435	61435	33033	33033	27	27	53	53	18	17	788832	22	0	0	1	0 + 10 part	98513	97.769	1.001	0	81.09	11.18	158123	4723295	52173	52173	25987	25987	29	29	61
135a	245	180	138	112	62	31	4832618	4810710	4702272	4509333	3649655	2473892	199	136868	4823960	4829781	69.27	69.3	50337	50337	28267	28267	30	30	61	61	22	21	829411	22	0	0	1	1 + 10 part	98449	97.693	1.002	0	82.21	11.4	136868	4719675	47104	47104	21244	21244	33	33	71
135b	238	168	130	110	65	31	4835976	4814937	4717814	4566998	3799872	2582631	184	138213	4826354	4829781	69.28	69.3	54314	54314	27877	27877	28	28	59	59	19	18	719568	23	0	0	1	0 + 10 part	98496	97.734	1.002	0	81.52	11.29	138213	4722921	48520	48520	22219	22219	30	30	68
135c	218	156	124	111	66	28	4837019	4818218	4731139	4636490	3867639	2486842	171	158438	4829191	4829781	69.28	69.3	51415	51415	30607	30607	27	27	58	58	18	17	800442	20	0	0	1	1 + 10 part	98498	97.818	1.001	0	82.04	11.09	158297	4726046	48542	48542	23779	23779	29	29	66
14a	428	207	154	120	64	26	4871237	4810907	4661346	4409285	3432560	2010238	223	157149	4821169	4829781	69.27	69.3	44475	44475	22175	21844	35	35	72	73	22	22	785351	21	0	0	1	1 + 11 part	99628	97.576	1.002	0	83.18	10.82	157135	4716143	39175	39175	20503	20503	38	38	83
14b	235	170	129	115	62	28	4836650	4816877	4709967	4603415	3698851	2458113	185	168699	4827690	4829781	69.28	69.3	50357	50357	28271	28271	28	28	60	60	20	19	859484	21	0	0	1	0 + 11 part	99346	97.778	1.001	0	81.97	11.29	160576	4723286	46651	46651	22148	22148	30	30	69
16a	202	144	114	100	59	34	4835219	4820306	4741923	4641718	3978549	3001738	155	226598	4828157	4829781	69.28	69.3	64483	64483	36561	36561	24	24	48	48	19	18	872455	23	0	0	1	0 + 10 part	98510	97.821	1.001	0	82.06	11.13	226598	4725208	58894	58894	26476	26476	26	26	56
16b	247	189	150	131	70	25	4836463	4819340	4717250	4577259	3554323	1883539	202	129872	4828528	4829781	69.28	69.3	43773	43773	23677	23677	37	37	73	73	19	19	731422	23	0	0	1	0 + 11 part	99156	97.788	1.001	0	83.3	11.45	117973	4724510	35695	35642	20779	20779	39	40	84
18b	206	147	111	99	62	33	4835207	4818633	4732536	4644773	4014388	2949385	158	172283	4826185	4829781	69.28	69.3	69210	69210	35585	35585	24	24	49	49	18	17	1000064	20	0	0	1	0 + 10 part	98251	97.775	1.001	0	81.4	11.22	160557	4723500	58844	58844	26903	26903	26	26	57
18c	209	131	103	92	57	32	4838670	4817302	4748028	4663024	4048967	3115038	145	207352	4827379	4829781	69.28	69.3	69590	69590	37641	37641	21	21	44	44	19	18	1246641	25	0	0	1	0 + 10 part	98504	97.786	1.001	0	80.93	10.93	207059	4724188	62588	62588	28493	28493	23	23	52
2015WD2	284	266	191	135	58	18	4726962	4717582	4504259	4093786	2870812	1324981	274	138257	4723938	4829781	69.33	69.3	38204	34970	15532	14864	42	44	92	98	3	3	46132	3	0	0	1	0 + 1 part	5150	97.616	1.001	0	6.32	1.97	138257	4717822	38204	34970	15343	14864	42	44	93
21b	214	169	131	112	68	33	4834661	4820972	4722104	4578702	3820819	2488404	179	184434	4828120	4829781	69.28	69.3	51001	51001	31458	30008	32	32	61	62	19	18	781382	23	0	0	1	0 + 11 part	99124	97.801	1.001	0	82.88	11.01	184266	4725158	46651	46651	23572	23572	34	34	71
21c	195	127	100	92	61	32	4841138	4821229	4756881	4696706	4162863	3074478	138	181402	4829219	4829781	69.28	69.3	73000	73000	37608	37608	22	22	45	45	19	18	1185212	24	0	0	1	0 + 10 part	99494	97.819	1.001	0	81.89	11.07	178291	4725827	62546	62546	30673	30673	25	25	53
22b	193	140	112	97	61	31	4836120	4822248	4747545	4641244	4012299	2862734	150	275265	4828975	4829781	69.28	69.3	61981	61981	35927	35927	23	23	49	49	18	17	841053	22	0	0	1	0 + 11 part	99112	97.825	1.001	0	82.18	11.28	275257	4725676	49981	49981	26476	26476	26	26	57
22c	190	147	117	104	62	31	4835022	4821067	4748459	4649232	3925533	2763054	160	226658	4830075	4829781	69.28	69.3	58732	58732	32817	32817	25	25	52	52	18	17	715741	23	0	0	1	0 + 11 part	99099	97.835	1.001	0	82.01	11	226588	4726499	51012	51012	24693	24693	26	26	60
3388	128	112	93	82	56	33	5051896	5042468	4992965	4913278	4531762	3706887	121	405876	5049306	4829781	69.17	69.3	94851	98583	49255	56995	17	16	35	32	116	53	3922670	33	0	0	2	21 + 51 part	563819	92.568	1.003	0	995.07	30.15	145367	4483143	33482	37333	14453	17197	41	38	96
4B	479	395	246	162	49	12	4738595	4690291	4317619	3712412	1976273	726114	447	90032	4727396	4829781	69.27	69.3	20671	20350	11164	10646	66	69	147	154	5	5	145073	2	0	0	0	0 + 1 part	5190	97.689	1.001	0	7.12	1.91	90032	4720826	20338	20011	11141	10646	68	70	149
874148	190	162	120	96	63	33	5156046	5138089	5041400	4868681	4287595	3218202	190	253428	5156046	4829781	69.23	69.3	72082	75824	34221	38900	23	20	50	43	88	52	3138181	34	0	0	9	45 + 66 part	660732	92.579	1.005	0.29	1000.63	39.92	157747	4483086	34058	35830	14006	19915	43	38	99
88281	465	398	264	171	56	6	4876082	4832154	4487669	3803413	2043122	361879	465	76716	4876082	4829781	69.25	69.3	20166	21017	10607	10784	74	73	157	154	35	32	465929	20	0	0	11	8 + 15 part	101038	97.756	1.011	9	85.23	70.74	76716	4749193	18459	18761	10059	10321	80	79	171
A3	51	49	42	37	29	21	4847731	4846131	4834846	4799881	4660950	4323239	51	645486	4847731	4829781	69.29	69.3	213127	236930	136952	136952	8	7	15	15	32	14	2989170	4	0	0	0	0 + 0 part	0	99.775	1.006	0.04	4.86	6.41	399208	4836385	129891	129891	72345	72345	13	13	26
A5	50	44	38	38	26	19	4870506	4867685	4848830	4848830	4618430	4383240	47	804988	4869448	4829781	69.39	69.3	342227	342227	129162	129162	5	5	12	12	100	29	4547456	31	0	0	0	2 + 22 part	334815	93.52	1.004	0	939.93	28.91	149041	4533379	58181	58181	26982	27175	27	27	58
avium_ATCC25291	258	202	151	123	55	23	4857995	4829765	4689764	4475020	3409265	2335673	226	232624	4848971	4829781	69.24	69.3	45689	45689	20691	20691	25	25	65	65	81	55	2650643	39	0	0	5	14 + 42 part	396327	92.098	1.001	0.29	984.76	31.45	161824	4449183	26462	26462	12667	13326	57	57	123
C4A4	58	51	43	38	33	26	4851414	4845803	4830407	4800902	4719176	4454451	58	521843	4851414	4829781	69.29	69.3	188875	188875	119958	119958	9	9	17	17	35	18	2819406	4	0	0	1	0 + 1 part	5150	99.677	1.007	0.56	6.79	7.06	298630	4834493	119958	119958	60878	60878	15	15	28
CAM177	183	145	115	97	65	36	5289482	5270499	5206629	5084505	4508290	3509625	162	262059	5283242	4829781	68.95	69.3	73948	82689	37773	45676	22	19	47	39	72	46	2970757	41	3	11	4	27 + 51 part	769593	93.127	1.004	86.41	1022.89	31.66	161813	4505822	38649	40695	15001	20956	40	34	93
CAM57	167	140	109	97	62	38	5248692	5236110	5163751	5075788	4491031	3680952	151	221620	5243816	4829781	69.01	69.3	78334	81789	41497	51733	22	19	44	37	73	49	3220809	43	2	5	2	37 + 51 part	752429	92.737	1.003	50.35	1010.81	29.74	137830	4485424	37385	40887	15034	22367	40	35	90
CAM78	256	200	142	109	62	33	5058528	5031359	4878890	4633747	3868337	2810587	223	219237	5048400	4829781	69.17	69.3	54764	57119	27986	31880	28	26	60	54	71	52	2813936	45	2	8	4	66 + 49 part	523674	93.287	1.004	66.36	1013.97	29.25	147912	4514607	36675	38657	14773	17470	43	41	96
DH2	308	197	134	107	56	33	4981469	4935555	4776111	4587287	3710117	2902755	228	237625	4956763	4829781	69.29	69.3	61959	61991	24569	26705	26	25	57	53	71	46	2721171	36	0	0	2	23 + 51 part	466706	92.668	1.003	0	984.99	29.63	118779	4482770	32160	32812	14366	15143	45	43	104
DH5	326	219	165	126	70	35	5449121	5404030	5256770	4961142	4065955	2917449	245	180877	5422979	4829781	68.93	69.3	53095	57512	24164	30393	32	26	71	55	74	52	2601766	37	0	0	7	49 + 64 part	922156	92.89	1.003	0	1042.51	30.38	178422	4493382	28009	32875	8954	14017	53	43	138
DH6	537	302	197	148	83	30	5895354	5787863	5538095	5186738	4121044	2190977	380	135817	5845966	4829781	68.58	69.3	42014	46915	22976	30472	46	35	95	66	70	56	2232415	41	0	0	8	140 + 65 part	1387380	92.016	1.003	0	1032.63	29.81	106833	4451720	21497	27645	2059	11835	78	57	237
DH7	276	194	140	109	59	33	5076722	5043691	4925712	4698006	3845971	2881918	212	221083	5056705	4829781	69.22	69.3	54495	59206	27151	32846	27	25	57	52	67	51	2820483	42	0	0	4	45 + 52 part	555325	92.883	1.003	0	1027.03	29.56	134560	4492375	36701	37639	15609	19174	42	39	95
DH84	389	253	174	134	68	31	5129780	5074708	4874191	4578122	3507180	2272046	286	163186	5099150	4829781	69.14	69.3	42440	44939	19960	23188	38	35	83	73	67	49	2152762	42	0	0	5	65 + 64 part	594026	92.961	1.003	0	1049.59	29.47	79204	4496834	26501	28476	11364	13510	56	51	129
DRR120853	134	61	40	35	26	21	5274028	5241359	5200680	5162224	5003661	4826119	77	498209	5251888	4829781	69.12	69.3	250859	289627	158997	161495	7	6	13	12	87	21	4507568	44	0	0	1	31 + 33 part	726975	93.382	1.003	0	1066.99	34.12	205075	4523729	65517	69232	30642	39387	27	24	57
DRR231738	390	190	135	122	68	37	5381361	5324673	5191686	5098158	4206804	3073480	211	194157	5339658	4829781	69.06	69.3	55591	64110	29833	38431	30	26	61	50	62	45	2548008	39	0	0	6	50 + 50 part	833701	92.949	1.004	0	973.33	28.89	128982	4494211	32264	36613	12068	18465	49	41	111
DRR231739	319	162	121	107	64	42	5327438	5288077	5182248	5082218	4372735	3558363	176	193899	5297861	4829781	69.07	69.3	67763	70458	38168	48290	26	23	52	44	67	45	2975819	37	0	0	5	41 + 53 part	794050	92.956	1.003	0	986.75	30.05	138050	4494788	35134	39096	13380	20335	43	37	100
DRR231740	327	189	134	113	64	37	5364961	5328103	5197171	5040808	4240012	3250057	207	234044	5340513	4829781	69.06	69.3	61649	66371	32523	39366	27	23	56	46	64	45	2764964	39	0	0	5	46 + 53 part	833998	92.992	1.003	0	974.57	28.79	203123	4496514	32316	37232	11565	19404	45	37	107
DRR263663	144	70	56	51	44	32	4788541	4771859	4744584	4708343	4595510	4135881	75	397652	4774965	4829781	69.33	69.3	131107	131107	74575	74575	12	12	24	24	0	0	0	4	0	0	0	1 + 0 part	605	98.807	1	0	2.37	1.42	397652	4773534	131107	131107	74401	74401	12	12	24
DSM44156	1	1	1	1	1	1	4956929	4956929	4956929	4956929	4956929	4956929	1	4956929	4956929	4829781	69.28	69.3	4956929	4956929	4956929	4956929	1	1	1	1	121	1	4956929	50	0	0	0	0 + 1 part	434990	93.338	1.003	0	1019.01	31.37	216828	4521795	60719	62917	36762	38814	25	24	52
DT3	531	428	255	171	40	6	4725169	4668082	4211213	3612211	1568831	401411	489	117209	4711175	4829781	69.24	69.3	17983	17071	10585	9926	77	81	164	173	3	3	31081	2	0	0	0	0 + 0 part	0	97.463	1.001	0	4.61	1.36	117209	4709588	17531	16978	10526	9596	77	81	164
E128	499	354	245	169	66	14	5210894	5149451	4868868	4310610	2632654	865847	396	80344	5179378	4829781	69.07	69.3	25197	27078	14065	16505	65	58	133	116	99	83	1823912	41	0	0	7	75 + 64 part	660723	92.723	1.009	0	1003.98	30.3	67245	4495886	18682	20425	7669	9813	86	77	191
E1	1	1	1	1	1	1	4781002	4781002	4781002	4781002	4781002	4781002	1	4781002	4781002	4829781	69.3	69.3	4781002	4781002	4781002	4781002	1	1	1	1	9	1	4781002	61	0	0	0	0 + 0 part	0	99.08	0.999	0	21.88	8.96	1003251	4780569	836294	836294	617634	617634	3	3	5
E93	1	1	1	1	1	1	4786065	4786065	4786065	4786065	4786065	4786065	1	4786065	4786065	4829781	69.31	69.3	4786065	4786065	4786065	4786065	1	1	1	1	7	1	4786065	58	0	0	0	0 + 0 part	0	99.118	1	0	5.03	4.6	2495703	4785288	2495703	2495703	629523	629523	1	1	3
Env210	538	428	258	166	45	6	4736143	4673723	4239857	3565517	1687879	372240	496	102012	4721596	4829781	69.25	69.3	17776	17378	10224	9806	77	80	164	172	3	3	38207	3	0	0	0	3 + 0 part	5410	97.571	1.001	0	7.24	2.06	102012	4714872	17695	17186	10224	9806	77	80	165
ERR026340	348	260	179	139	61	21	4759525	4729152	4526659	4244777	3016016	1614826	288	138172	4749101	4829781	69.28	69.3	34089	32392	17724	16275	40	41	88	92	5	5	309867	4	0	0	0	0 + 1 part	5260	98.165	1.001	0	15.99	3.75	131063	4742447	34089	32384	17097	15879	41	42	91
ERR026341	452	335	213	158	58	14	4754385	4709632	4409231	4008829	2505880	917433	377	134286	4739592	4829781	69.27	69.3	26577	26553	13595	12963	53	55	119	124	2	2	76558	2	0	0	0	1 + 1 part	5323	97.953	1.001	0	6.02	2.2	134286	4732795	26562	26150	13450	12766	54	56	121
ERR026342	382	286	201	146	63	17	4759632	4719780	4501531	4105883	2869121	1236258	326	138555	4748592	4829781	69.28	69.3	33743	32492	14448	14163	46	47	102	106	3	3	152001	5	0	0	0	1 + 1 part	5273	98.146	1.001	0	6.75	1.88	138555	4742224	32492	31790	14448	14163	47	48	104
ERR026344	525	380	237	157	51	12	4739236	4681053	4315162	3724409	2125355	746684	437	120279	4721721	4829781	69.22	69.3	21082	20787	10936	10666	62	64	140	148	6	6	60110	2	0	0	0	2 + 1 part	5274	97.584	1.001	0	6.81	2.12	120277	4714958	20952	20717	10865	10554	62	65	141
ERR026346	347	263	178	139	62	21	4760337	4729809	4511420	4225492	3018276	1493748	294	138173	4751425	4829781	69.29	69.3	38594	38558	16267	15459	42	43	90	93	3	3	101724	4	0	0	0	1 + 1 part	5276	98.214	1.001	0	15.09	3.56	138173	4744800	38558	37442	15483	15157	42	43	91
ERR026347	288	212	163	133	72	25	4766683	4742070	4606919	4389229	3454876	1828031	236	138234	4758320	4829781	69.3	69.3	39003	38972	21008	20827	38	39	78	80	1	1	83715	7	0	0	0	1 + 1 part	5268	98.364	1	0	5.49	1.92	138234	4752113	38972	38565	20976	20827	39	40	79
ERR026349	564	257	178	134	65	24	4848113	4745854	4539781	4216024	3140155	1662547	311	138554	4781823	4829781	69.25	69.3	39068	38978	17569	17092	41	42	87	89	3	3	78161	2	0	0	0	33 + 1 part	37552	98.171	1.001	0	6.22	2.07	138554	4742985	38978	36619	17238	16577	41	42	88
ERR026815	380	260	184	142	58	21	4754922	4719110	4519376	4228550	2922302	1530948	291	138548	4741672	4829781	69.27	69.3	38915	35968	15814	15282	40	42	91	95	7	7	241752	2	0	0	0	0 + 0 part	0	98.126	1.001	0	3.23	1.69	138548	4740442	35968	34495	15589	15059	42	43	94
ERR037384	439	323	214	156	58	14	4767688	4721467	4429618	4003714	2487768	950766	366	138225	4751294	4829781	69.29	69.3	26635	25913	13986	13199	54	56	119	123	9	9	175542	2	0	0	0	1 + 1 part	5255	98.185	1.001	0	8.14	2.05	138225	4744037	25913	25128	13727	13035	55	57	120
ERR037385	593	435	254	166	41	9	4744910	4677966	4204496	3551145	1650884	601682	495	138480	4720208	4829781	69.23	69.3	17415	16878	10082	9539	75	79	165	174	15	14	244442	1	0	0	0	0 + 0 part	0	97.643	1.001	0	7.12	2.18	138480	4717840	17371	16758	9936	9359	78	81	170
ERR037387	352	255	179	136	57	22	4746178	4711914	4509803	4202123	2980293	1713980	288	138538	4734613	4829781	69.3	69.3	38978	36615	15722	15267	37	39	86	91	5	5	256657	3	0	0	0	1 + 1 part	5267	97.849	1.001	0	5.35	1.74	138538	4727930	36265	35837	15722	15267	39	40	89
ERR037391	513	385	229	166	45	11	4759683	4708305	4295285	3828295	1984164	783821	430	138537	4740776	4829781	69.27	69.3	20457	20247	11436	11268	63	65	141	147	9	9	199030	3	0	0	0	1 + 1 part	5266	97.939	1.001	0	6.17	1.59	138537	4732771	20447	20027	11342	11104	64	66	144
ERR037392	186	143	117	98	64	37	4772911	4761636	4700118	4568939	4036481	3041878	151	157861	4767469	4829781	69.33	69.3	58949	58734	39311	36026	25	26	49	51	1	1	90153	3	0	0	0	0 + 0 part	0	98.669	1	0	3.95	1.68	157861	4766551	58645	58645	39311	36026	26	26	50
ERR037393	543	400	246	162	43	11	4757960	4697577	4293580	3672676	1861773	738065	458	134246	4737425	4829781	69.26	69.3	18531	18166	10749	10176	67	70	151	158	8	8	162258	3	0	0	0	1 + 1 part	5237	97.897	1.001	0	9.22	1.97	134246	4730978	17921	17758	10597	10129	69	71	154
ERR037394	390	273	191	148	63	18	4771069	4730574	4512191	4205048	2890890	1256368	311	138131	4757141	4829781	69.3	69.3	32745	32276	15166	14877	46	47	99	102	7	7	198340	3	0	0	0	1 + 1 part	5275	98.324	1.001	0	8.63	2.15	138131	4750498	32017	31220	14937	14628	46	48	102
ERR037395	458	258	189	139	62	22	4795412	4732412	4554203	4190667	2996714	1558825	299	138542	4761146	4829781	69.3	69.3	36604	36604	16547	15248	42	42	91	95	2	2	77489	4	0	0	0	3 + 1 part	6343	98.377	1.001	0	8.42	2.19	138542	4753483	36604	36261	16510	15248	42	43	92
ERR037978	526	391	232	153	51	11	4740785	4681061	4272205	3684603	2105659	703380	452	134595	4722995	4829781	69.24	69.3	21296	20677	11284	10404	63	65	140	147	9	9	178409	2	0	0	0	1 + 1 part	5270	97.608	1.001	0	15.78	2.63	134595	4716265	20657	20286	10785	10373	64	67	144
ERR037979	431	337	220	155	51	14	4809762	4769861	4476171	4001385	2289871	1021386	376	138189	4796953	4829781	69.22	69.3	24382	23786	14037	13984	56	57	121	123	18	18	462329	18	0	0	0	0 + 10 part	98147	97.156	1.001	0	89.4	10.89	138178	4693565	23037	23009	12003	11779	61	62	133
ERR037980	461	339	218	150	54	13	4747116	4693337	4364282	3861732	2351218	924968	391	138199	4731080	4829781	69.25	69.3	24707	24079	12807	12033	55	57	123	129	14	14	321892	4	0	0	0	1 + 1 part	5267	97.76	1.001	0	18.19	2.69	138199	4723977	24079	23662	12696	11783	56	58	126
ERR037981	369	280	197	147	58	16	4761675	4725219	4512436	4151707	2740740	1222499	313	138554	4748400	4829781	69.29	69.3	31072	29658	15187	14882	45	46	101	105	4	4	150956	2	0	0	0	1 + 1 part	5264	98.136	1.001	0	15.65	2.38	138535	4741450	29587	28627	15187	14882	47	48	103
ERR037987	479	359	229	157	54	11	4745337	4694096	4359005	3836602	2251362	728609	406	134306	4727820	4829781	69.24	69.3	24487	23487	12402	11395	59	61	131	137	13	13	320326	2	0	0	0	2 + 1 part	5066	97.711	1.001	0	17.04	2.92	134306	4721125	23199	21814	11395	10831	61	63	136
ERR037988	482	360	227	157	50	12	4746760	4695393	4344889	3833739	2176897	855215	411	134304	4731420	4829781	69.25	69.3	22857	21808	12013	11654	58	61	132	138	8	7	95461	2	0	0	0	1 + 1 part	5263	97.77	1.001	0	15.86	2.86	134304	4723945	22334	21761	11883	11646	59	61	133
ERR037990	889	384	234	151	44	12	4835767	4675952	4267850	3644515	1907511	795868	455	138525	4725903	4829781	69.19	69.3	21068	20517	10672	10024	64	67	142	149	8	8	96405	2	0	0	0	9 + 2 part	13812	97.482	1.001	0	15.95	2.68	138525	4710159	21056	20496	10302	9862	65	67	143
ERR037991	395	297	199	149	57	17	4759684	4724016	4470780	4116377	2676603	1222252	328	138538	4745766	4829781	69.28	69.3	30354	29562	14882	14465	46	48	104	108	4	4	163835	4	0	0	0	1 + 1 part	5272	98.077	1.001	0	14.8	2.74	138538	4738969	29562	28725	14882	14286	48	49	106
ERR037992	350	262	181	132	61	22	4760113	4730336	4518645	4163432	3001320	1565377	291	138466	4751173	4829781	69.3	69.3	38313	37741	18095	17023	41	42	88	92	4	4	98004	5	0	0	0	0 + 0 part	0	98.315	1.001	0	12.24	2.65	138466	4749694	38297	37741	17434	16977	41	42	89
ERR037993	404	293	202	145	62	14	4759534	4719431	4479912	4063591	2724423	1005796	329	138484	4743661	4829781	69.28	69.3	28786	28508	15129	14683	49	51	104	109	8	8	324144	4	0	0	0	1 + 1 part	5265	98.032	1.001	0	25.41	4.14	87628	4736546	28482	27570	14883	14614	51	52	107
ERR037994	571	409	253	157	44	8	4738155	4663844	4234574	3536699	1791881	527352	485	135423	4718678	4829781	69.24	69.3	18986	18792	9997	9412	70	73	158	166	5	5	90655	2	0	0	0	1 + 1 part	5265	97.495	1.001	0	20.28	2.72	135423	4711344	18820	18004	9997	9358	71	74	159
ERR037998	515	375	231	163	50	10	4799163	4739194	4355083	3859604	2037450	678862	436	134237	4782202	4829781	69.2	69.3	21081	21072	12459	12064	66	67	139	142	21	21	440017	17	0	0	0	1 + 10 part	98256	96.859	1.001	0	83.6	10.92	134237	4678657	20084	19738	10764	10631	71	72	153
ERR037999	496	366	229	164	46	12	4799473	4745327	4382045	3908359	1993204	794015	422	134960	4784683	4829781	69.2	69.3	21874	21709	12763	12491	63	64	136	139	18	18	350569	17	0	0	0	1 + 13 part	98500	96.91	1.001	0	83.35	10.66	134960	4681249	20084	19928	11102	10774	68	69	149
ERR038000	412	279	192	150	63	16	4819277	4783093	4555821	4252617	2885781	1207510	313	138215	4807198	4829781	69.24	69.3	31477	31425	15956	15774	46	47	100	101	16	16	547376	20	0	0	0	1 + 11 part	98773	97.387	1.001	0	82.41	10.93	138183	4703848	27614	27253	14316	14277	50	51	112
ERR038001	465	336	214	156	54	13	4805610	4757689	4440209	4025680	2341180	861566	382	138191	4791480	4829781	69.21	69.3	24608	24608	14175	14081	57	57	121	123	17	17	437338	16	0	0	0	1 + 12 part	98605	97.059	1.001	0	82.3	10.92	138183	4688015	24063	23683	12446	12196	61	62	132
ERR038002	403	306	205	154	51	19	4808262	4768382	4499423	4143710	2526459	1375728	346	138198	4797561	4829781	69.22	69.3	28611	28611	14576	14274	47	47	109	111	16	16	477058	16	0	0	0	1 + 11 part	98911	97.18	1.001	0	83.01	10.78	138183	4693688	24362	24293	12942	12709	52	53	122
ERR038003	456	312	209	155	53	19	4757386	4708302	4427183	4043006	2440607	1292173	359	138526	4741621	4829781	69.27	69.3	25285	25225	14077	13556	51	52	115	120	5	5	153025	1	0	0	0	1 + 1 part	5268	97.994	1.001	0	9.49	2.28	138526	4734824	25285	25222	13647	13213	52	53	117
ERR038004	452	319	210	155	52	16	4765129	4721326	4429609	4040904	2406401	1196650	354	138543	4746520	4829781	69.28	69.3	25160	24614	14082	13614	51	53	115	120	10	9	262103	3	0	0	0	1 + 1 part	5271	98.044	1.001	0	10.07	2.37	138534	4737064	25039	24549	13860	13426	53	55	117
ERR038005	501	347	226	156	49	13	4747667	4691119	4357771	3852638	2208732	945811	399	134603	4727431	4829781	69.25	69.3	22465	21796	12577	11780	56	58	129	135	9	9	286104	4	0	0	0	1 + 1 part	5268	97.699	1.001	0	9.47	2.39	134603	4720530	21094	20796	12557	11627	59	61	133
ERR038006	383	269	187	141	62	16	4764595	4724077	4500240	4166100	2897226	1206469	307	138457	4750865	4829781	69.29	69.3	31941	31819	15862	15485	44	45	95	99	4	4	223298	5	0	0	0	1 + 1 part	5269	98.198	1.001	0	6.43	2.05	138457	4744487	31819	31741	15854	15421	46	47	98
ERR038010	530	374	236	161	48	11	4736351	4671338	4306333	3760764	2041586	760693	433	135294	4713096	4829781	69.22	69.3	21102	20890	11452	10819	62	65	140	148	11	11	200967	2	0	0	0	1 + 1 part	5263	97.416	1.001	0	8.67	2.59	135294	4706497	20947	20460	11260	10571	64	67	143
ERR038011	439	310	212	159	53	18	4756236	4713863	4461173	4075150	2434289	1220151	349	138229	4741026	4829781	69.27	69.3	25619	25153	14187	13989	51	53	116	121	7	7	231073	3	0	0	0	1 + 1 part	5267	97.985	1.001	0	9.21	2.2	138229	4734373	25619	25153	13989	13623	52	54	119
ERR038012	396	249	182	136	61	20	4775949	4735367	4565549	4222969	3045614	1587918	274	138494	4752755	4829781	69.28	69.3	36001	34052	17347	16683	39	40	87	91	7	7	194196	4	0	0	0	2 + 0 part	1894	98.293	1.001	0	6.47	2.4	138494	4748584	34024	34003	17195	16683	39	40	89
ERR038013	423	292	200	148	59	15	4703091	4660810	4415537	4037414	2639564	1090329	332	134562	4687608	4829781	69.27	69.3	28781	27340	14960	14026	48	51	106	113	11	11	264121	4	0	0	0	0 + 0 part	0	97.002	1.001	0	11.01	2.73	134558	4685932	26924	26458	14654	13652	50	52	110
ERR038014	368	202	154	129	67	24	4739585	4709254	4577436	4398241	3416206	1867234	221	132302	4721482	4829781	69.3	69.3	40738	39378	21272	20846	35	37	73	77	9	9	295984	5	0	0	0	4 + 0 part	3371	97.551	1.001	0	9.49	2.46	132003	4714925	39349	39311	21013	20246	36	38	76
ERR038015	341	237	169	132	67	26	4768773	4741232	4558738	4300839	3333242	1908935	261	138229	4758347	4829781	69.3	69.3	39241	38775	18846	17663	37	38	79	82	6	5	256215	4	0	0	0	0 + 1 part	5260	98.336	1.001	0	9.54	2.72	138229	4750106	38638	38400	18277	17430	39	40	82
ERR038016	372	256	181	140	62	23	4766536	4727006	4532532	4239897	3020130	1660049	292	138242	4752091	4829781	69.28	69.3	35834	35766	17574	16997	40	41	89	92	6	6	218531	4	0	0	0	2 + 1 part	5787	98.192	1.001	0	9.95	2.15	138242	4744238	35834	35766	17434	15441	41	42	91
ERR038017	401	276	194	146	64	18	4766588	4725527	4508094	4166915	2887576	1288967	313	138578	4751126	4829781	69.28	69.3	31479	31243	15278	14891	46	47	99	103	4	4	136957	4	0	0	0	1 + 1 part	6255	98.17	1.001	0	8.06	1.88	138578	4742992	31081	30971	15140	14877	47	48	101
ERR038019	562	403	241	160	48	11	4783850	4717519	4283446	3687066	1980561	687239	462	124127	4759467	4829781	69.18	69.3	19738	19536	10792	10421	67	68	149	154	24	24	606183	17	0	0	0	2 + 12 part	98610	96.394	1.001	0	87.38	10.52	124109	4657373	18048	17447	9597	9261	74	76	166
ERR038020	599	418	243	167	39	8	4718388	4641491	4188427	3629158	1613955	513264	492	120331	4694148	4829781	69.2	69.3	18389	17707	10580	10079	74	78	157	167	10	10	209519	3	0	0	0	1 + 1 part	4693	97.008	1.001	0	19.42	2.6	120325	4687198	17736	17416	10303	9952	76	80	162
ERR038021	522	361	231	162	50	13	4787911	4729157	4390430	3890470	2088280	835218	411	109637	4766263	4829781	69.18	69.3	22017	21861	12762	12522	63	64	134	138	23	22	559238	24	0	0	0	3 + 11 part	98311	96.549	1.001	0	89.42	10.47	109637	4664229	20456	20219	10635	10310	69	70	150
ERR038023	274	205	156	123	67	28	4771465	4750509	4621234	4389246	3497299	2147974	225	138534	4764431	4829781	69.31	69.3	42031	42031	23515	21380	34	34	71	73	6	6	383265	3	0	0	0	0 + 1 part	5260	98.474	1.001	0	10.43	2.67	138534	4757593	40983	40878	21797	20808	36	37	74
ERR038024	254	186	143	115	63	30	4764621	4743207	4623500	4413484	3571292	2464970	204	138237	4756658	4829781	69.31	69.3	50277	50155	25495	23524	29	30	63	66	5	5	312785	3	0	0	0	0 + 0 part	0	98.432	1.001	0	5.57	1.98	138237	4755338	49383	49383	23839	23497	31	31	66
ERR038025	348	245	177	136	62	23	4759549	4732132	4553242	4257589	3087531	1696045	267	138551	4747824	4829781	69.29	69.3	38263	36714	17803	17437	39	40	86	89	8	8	374546	3	0	0	0	0 + 1 part	5260	98.127	1.001	0	16.65	3.52	138551	4741215	35642	33046	17454	16579	41	42	89
ERR038026	313	225	166	124	65	28	4760860	4735798	4583864	4281225	3367152	2058701	246	154559	4750565	4829781	69.29	69.3	42203	42139	20224	20149	35	36	75	77	5	5	204713	5	0	0	0	0 + 0 part	0	98.32	1	0	10.32	2.61	154307	4749426	40857	40763	20149	19414	37	38	78
ERR038028	266	175	138	113	63	30	4824356	4804236	4718680	4541792	3728911	2573367	187	170492	4813192	4829781	69.28	69.3	53869	53869	27027	27027	27	27	59	59	20	19	907794	23	0	0	1	0 + 10 part	98573	97.535	1.001	0	85.46	10.23	148474	4711593	46853	46853	20812	20809	30	30	68
ERR038029	328	244	177	135	68	22	4762108	4732513	4557233	4247082	3198096	1574738	275	138545	4753952	4829781	69.29	69.3	37756	36607	18637	17799	41	42	86	90	8	7	322614	6	0	0	0	0 + 1 part	5260	98.253	1.001	0	13.49	2.93	138545	4747315	36436	33784	17649	17359	43	44	91
ERR038619	523	371	232	161	53	10	4740040	4680742	4322302	3811914	2131968	655997	423	134236	4717607	4829781	69.23	69.3	21552	21085	11860	11293	63	66	136	144	13	12	138628	1	0	0	0	0 + 0 part	0	97.604	1.001	0	5.56	1.78	134236	4715816	21085	21068	11645	10981	64	66	139
ERR038621	538	390	241	158	46	10	4724124	4660045	4261671	3657197	1883442	671920	460	127065	4709121	4829781	69.22	69.3	21139	20703	10806	10182	67	70	146	155	13	13	372400	4	0	0	0	1 + 1 part	5273	97.321	1.001	0	9.15	2.43	108253	4702137	20465	19749	10634	10014	70	73	152
ERR038623	251	171	138	118	64	34	4774488	4754979	4671712	4537786	3685309	2604434	188	138224	4766812	4829781	69.32	69.3	53023	51980	27347	25678	30	31	60	62	7	7	494008	3	0	0	0	0 + 1 part	5260	98.531	1.001	0	7.9	2.23	138224	4760405	50161	49396	25482	24466	32	33	65
ERR038624	227	157	124	101	68	33	4754756	4738061	4650996	4489774	3930367	2701555	170	139059	4747628	4829781	69.31	69.3	55301	53719	31469	29612	27	28	55	57	5	5	208700	4	0	0	0	0 + 0 part	0	98.262	1	0	8.72	2.44	139059	4746539	51517	51477	29098	28635	28	29	57
ERR038625	454	224	166	133	68	24	4824956	4784019	4635621	4396709	3325106	1786824	251	138075	4803891	4829781	69.26	69.3	38091	38091	20479	20281	39	39	81	82	21	21	619985	19	0	0	0	1 + 10 part	98586	97.346	1.001	0	81.14	10.38	138075	4702293	31798	31787	16826	16564	42	43	92
ERR038626	317	165	131	110	61	30	4773694	4753110	4664789	4517256	3708589	2618467	177	206501	4761151	4829781	69.31	69.3	56531	55637	27144	25635	26	27	56	58	5	5	253581	2	0	0	0	0 + 0 part	0	98.541	1	0	4.85	1.93	206490	4760299	52197	51494	25635	25488	27	28	59
ERR038627	368	160	127	101	59	32	4818936	4793387	4709275	4522546	3819487	2825744	171	200671	4801548	4829781	69.28	69.3	58901	58901	31475	31475	25	25	52	52	19	19	858334	20	0	0	0	0 + 10 part	98553	97.303	1.001	0	81.09	10.47	200671	4700160	52466	51284	23350	21860	27	28	60
ERR038628	285	204	148	120	64	24	4745928	4723505	4566796	4365503	3475022	2008919	221	138555	4735971	4829781	69.31	69.3	42343	42197	23016	22344	32	33	68	71	6	6	235457	5	0	0	0	0 + 0 part	0	98.002	1.001	0	8.92	2.39	138555	4733992	41358	41013	22344	20749	33	34	71
ERR038629	452	295	204	156	56	17	4806741	4762226	4531734	4189315	2566465	1187331	333	138078	4790260	4829781	69.24	69.3	26616	26547	14964	14650	50	51	109	111	21	21	555660	20	0	0	0	0 + 11 part	98461	97.072	1.001	0	82.63	10.47	138078	4688883	25118	24823	13878	13787	55	56	121
ERR038630	456	329	215	155	55	16	4722330	4674887	4373290	3934215	2383621	1059555	373	138553	4705634	4829781	69.25	69.3	25644	24854	13637	12764	54	57	121	128	6	6	126381	4	0	0	0	0 + 0 part	0	97.368	1.001	0	7.83	2.51	138553	4703785	24856	23576	13194	12709	55	57	122
ERR040078	485	359	228	163	51	10	4749575	4694172	4336809	3862236	2148575	668273	413	134620	4732796	4829781	69.25	69.3	21717	21205	12057	11424	61	63	135	141	8	8	140756	5	0	0	0	1 + 1 part	5243	97.805	1.001	0	8.28	1.78	134620	4725635	21205	21090	11848	11352	62	64	137
ERR040079	464	335	217	153	50	14	4749962	4697771	4371790	3904511	2302128	964231	385	138547	4733304	4829781	69.27	69.3	24459	23617	12877	12047	53	55	122	128	6	6	183540	5	0	0	0	1 + 1 part	5262	97.816	1.001	0	12.68	2.29	138547	4726563	23749	23562	12861	12047	54	56	124
ERR040080	271	209	159	124	63	28	4771485	4750914	4615980	4360172	3424734	2207259	228	131072	4764564	4829781	69.32	69.3	43528	43224	21314	20283	32	33	70	72	4	3	84453	3	0	0	0	0 + 1 part	5260	98.464	1.001	0	9.29	2.44	131072	4757213	43528	43224	20749	19866	32	33	71
ERR040081	454	353	222	164	52	10	4747638	4698581	4363673	3944325	2201162	676472	404	134605	4733839	4829781	69.25	69.3	23596	23070	12705	12041	59	61	129	135	10	9	224607	5	0	0	0	1 + 1 part	5265	97.838	1.001	0	10.69	2.43	134605	4726964	22978	22432	12505	11783	61	63	132
ERR040082	577	418	250	167	40	8	4743172	4668407	4233163	3621849	1638350	522044	494	134270	4721295	4829781	69.23	69.3	18014	17587	10396	9968	74	77	160	168	9	9	172392	2	0	0	0	1 + 1 part	5263	97.552	1.001	0	13.27	2.42	134270	4714240	17749	17422	10249	9856	75	78	161
ERR040083	439	327	220	152	59	13	4757841	4712490	4437925	3948239	2520956	951025	368	138172	4741811	4829781	69.27	69.3	26061	25819	13295	12642	54	55	118	123	8	8	322606	4	0	0	0	2 + 1 part	5065	98.004	1.001	0	18.8	4.04	96134	4735273	25635	25212	12958	12210	55	57	122
ERR045295	230	128	107	89	62	36	4774629	4754030	4703136	4574311	4145075	3165936	139	226359	4761918	4829781	69.33	69.3	65140	65140	42198	40842	22	22	45	47	2	2	278145	4	0	0	0	1 + 1 part	5807	98.423	1.001	0	7.64	1.89	226359	4754933	58950	58730	41607	40837	23	24	47
ERR045296	145	83	68	62	49	36	4771716	4759135	4723980	4683717	4474473	3965262	89	275913	4763661	4829781	69.34	69.3	106287	106287	61980	59007	15	15	29	30	3	3	410821	4	0	0	0	0 + 1 part	5260	98.479	1	0	6.9	2.02	275913	4757491	99550	99550	58118	56147	16	16	31
ERR045297	259	192	141	114	69	32	4777719	4759458	4618084	4417775	3697518	2389351	205	138241	4769557	4829781	69.33	69.3	50128	49398	25857	25727	32	33	65	67	0	0	0	4	0	0	0	0 + 1 part	5260	98.579	1.001	0	7.86	2	138241	4763088	50128	49398	25857	25727	32	33	65
ERR045298	250	183	139	109	63	33	4774951	4752839	4630208	4417673	3681953	2611118	204	181688	4768384	4829781	69.32	69.3	52658	51588	26980	25736	29	30	59	61	1	1	84293	5	0	0	0	0 + 1 part	5260	98.554	1.001	0	8.4	2.25	181687	4761497	51530	51530	26980	25711	30	30	60
ERR045299	391	283	190	147	57	21	4763354	4723258	4491836	4175262	2779627	1520940	321	138555	4749028	4829781	69.29	69.3	31232	29878	14932	14736	43	44	99	103	2	2	158140	1	0	0	0	0 + 0 part	0	98.264	1.001	0	3.96	1.24	138555	4747470	31214	29878	14929	14736	44	45	100
ERR045300	198	127	104	91	58	33	4775453	4759332	4699180	4609652	4073860	3152646	137	224991	4766647	4829781	69.33	69.3	74531	74531	41678	40770	21	21	43	44	2	2	124287	2	0	0	0	0 + 0 part	0	98.655	1	0	1.93	1.41	224991	4765949	74357	74357	41614	40770	21	21	44
ERR266516	95	46	33	33	25	22	4900719	4887995	4857679	4857679	4726198	4596928	51	712632	4892133	4829781	69.32	69.3	261870	261870	154345	155837	6	6	12	11	85	26	4652998	40	0	0	2	9 + 25 part	384012	93.189	1.002	0	1006.39	30.97	203069	4505485	60719	60719	32868	33503	25	25	53
ERR266517	111	53	44	43	34	29	4796145	4780494	4757736	4751440	4608207	4407726	61	587044	4785897	4829781	69.36	69.3	168884	168884	94909	94909	9	9	18	18	77	31	4202512	43	0	0	0	10 + 32 part	352371	91.711	1.001	0	1002.48	31.06	203089	4431188	50123	50123	32818	32565	27	27	56
ERR2988437	685	61	51	47	38	31	5312021	5127223	5102955	5075487	4941168	4687944	100	509207	5152617	4829781	69.05	69.3	187391	187753	82479	125490	10	9	19	16	82	30	4435307	42	0	0	2	47 + 33 part	617597	93.63	1.003	0	1001.6	32.44	161864	4530822	57031	69160	30486	35504	29	26	61
ERR3012656	199	101	82	75	48	29	4924094	4885782	4832127	4785919	4349666	3640648	114	321972	4894373	4829781	69.31	69.3	110868	110868	49173	50194	14	14	30	29	78	43	3506116	39	0	0	3	13 + 41 part	385230	93.156	1.002	0	1006.57	30.38	137856	4503013	40906	42269	21773	22078	36	35	75
ERR3012659	324	177	137	110	66	33	5484409	5432942	5349207	5142958	4397848	3214096	193	265645	5443741	4829781	68.95	69.3	63446	73730	32718	41919	25	20	55	42	75	44	3087832	34	0	0	3	41 + 60 part	900640	93.559	1.005	0	988.11	30.54	130960	4530686	32141	36941	11854	18908	49	40	116
ERR3337394	1699	89	58	54	44	32	5911912	5432585	5361172	5339556	5178698	4731924	180	504626	5491883	4829781	68.93	69.3	144772	169424	77051	95406	10	8	23	17	71	31	4224262	42	0	0	4	120 + 38 part	954263	93.597	1.004	0	1012.53	32.14	171100	4534089	60735	70108	25063	37183	29	24	65
ERR3337397	1772	53	37	34	31	26	5634117	5135469	5101163	5079148	5027874	4863593	124	525917	5181290	4829781	69.17	69.3	222702	222702	162008	178221	8	8	15	13	94	27	4748243	37	0	0	3	82 + 33 part	680669	92.902	1.003	0	1011.87	31.6	158093	4499198	58351	63892	28671	32914	29	26	62
ERR3337401	939	105	72	64	51	34	5484189	5251055	5179571	5120932	4923534	4290975	157	390209	5284814	4829781	69.05	69.3	133680	136802	61443	76334	14	13	29	24	77	39	3957566	35	0	0	6	73 + 43 part	747531	93.639	1.003	0	1001	31.46	148436	4531156	47748	55914	21954	28077	31	27	70
ERR3337402	925	130	79	62	46	34	5817672	5595589	5484802	5359875	5129366	4695725	171	303165	5624174	4829781	68.77	69.3	140797	179015	68851	92979	13	11	27	20	71	33	4228552	43	0	0	1	113 + 39 part	1087717	93.524	1.004	0	1002.3	32.06	194048	4532401	58663	69242	16958	36702	30	24	70
ERR3337404	1679	108	53	47	33	23	5958450	5482691	5353799	5312686	5100847	4758329	215	485419	5550407	4829781	68.76	69.3	237068	262824	112859	150769	8	7	17	13	74	26	4790787	44	0	0	1	165 + 35 part	983725	94.175	1.004	0	1039.85	33.2	224881	4564318	56527	69244	25046	40660	28	22	63
ERR3337405	1409	125	73	59	39	27	6124800	5751665	5624109	5521833	5206867	4765223	196	524650	5800279	4829781	68.65	69.3	198460	218545	73023	158129	9	7	21	13	67	26	4263633	42	0	0	3	138 + 37 part	1249751	93.94	1.003	0	1016.29	31.72	223820	4547897	60734	71388	13396	38394	28	21	74
ERR3337408	1850	104	65	47	37	26	6062586	5538737	5441370	5316964	5162822	4776718	214	713544	5605651	4829781	68.87	69.3	186678	222060	83450	113609	8	6	18	13	80	24	4482601	41	0	0	1	173 + 27 part	1081066	93.331	1.004	0	1024.16	32.57	161971	4522689	58341	68433	16990	38083	30	24	71
ERR3337415	3230	77	47	44	34	26	5866151	4927406	4865919	4844395	4680934	4360036	251	697072	5035538	4829781	69.17	69.3	204705	231698	79892	92391	8	7	18	16	83	29	4304057	41	0	0	4	192 + 32 part	510542	93.399	1.003	0	994.75	31.7	203129	4520918	56460	60687	30486	32925	28	26	58
ERR3337416	1534	71	53	49	36	28	5476068	5058772	5020082	4996506	4784059	4507201	124	745408	5091224	4829781	69.24	69.3	186968	186968	85711	97050	8	8	18	16	79	30	4369679	38	0	0	5	63 + 32 part	559834	93.507	1.003	0	994.09	31.22	203099	4525889	59384	60806	28683	32842	29	27	61
ERR3337418	600	63	43	41	33	24	5429655	5282142	5237008	5225856	5087187	4753406	80	501036	5293150	4829781	69	69.3	217199	237068	149282	151053	8	7	16	14	77	27	4771318	44	0	0	2	34 + 32 part	725610	94.191	1.004	0	1040.55	33.19	224882	4565654	58670	68809	29980	40660	27	23	57
ERR3337420	1001	99	55	51	35	25	5685624	5435100	5327772	5300811	5040998	4692128	142	466236	5461626	4829781	68.81	69.3	207308	208539	112859	149799	9	8	18	14	74	29	4771476	44	0	0	2	91 + 36 part	895625	94.164	1.004	0	1037.88	33.14	224882	4562775	56423	68809	27802	40265	28	22	61
ERR3337422	2566	81	46	43	33	25	5712409	4932091	4867016	4845494	4680863	4359814	300	697072	5069046	4829781	69.25	69.3	204705	231698	91427	99665	8	7	17	15	83	29	4374764	41	0	0	4	238 + 33 part	542101	93.399	1.004	0	995.55	31.77	203130	4522733	56460	60687	30486	32925	28	26	58
ERR3337423	1543	97	63	58	47	35	5679562	5252539	5181051	5143713	4978776	4549604	177	413311	5303381	4829781	69.04	69.3	138380	156168	75277	86912	13	11	26	22	78	37	4179740	35	0	0	6	106 + 39 part	765789	93.641	1.003	0	1004.32	31.8	161964	4531939	52464	66778	25578	33271	30	26	66
ERR3337424	594	93	52	47	32	24	5576996	5440656	5339085	5306067	5072758	4789759	119	501036	5457522	4829781	68.81	69.3	226648	237068	115494	151053	8	7	16	13	74	27	4867915	44	0	0	3	74 + 34 part	888697	94.203	1.004	0	1040.77	33.23	226952	4565972	60717	69244	28008	40908	27	22	59
ERR3337425	964	102	57	50	34	26	5680865	5438062	5331288	5289809	5042483	4759992	142	495933	5463895	4829781	68.81	69.3	206858	233300	94732	149801	9	8	18	14	76	30	4785311	43	0	0	2	92 + 37 part	896777	94.178	1.004	0	1040.61	33.15	225048	4565008	56527	68001	27802	40265	28	23	62
ERR3337429	1589	97	53	48	33	25	5882852	5439314	5330978	5297960	5064650	4781651	177	501036	5488699	4829781	68.81	69.3	208539	237068	112859	149801	9	7	18	14	75	29	4861000	44	0	0	2	129 + 35 part	921686	94.164	1.004	0	1040.17	33.18	224882	4564157	60717	69244	27802	40908	27	22	60
ERR3337442	1640	87	55	50	32	25	5614714	5151942	5089024	5053110	4769988	4496969	184	328090	5212600	4829781	69.09	69.3	212981	234188	88904	156094	10	9	18	15	77	29	4466822	39	0	0	2	124 + 34 part	704318	93.085	1.003	0	1050.96	31.47	224342	4503723	60725	64433	30439	37226	27	24	59
ERR3337448	1074	69	46	42	33	25	5198068	4915083	4864638	4833191	4680864	4359967	115	697071	4944110	4829781	69.33	69.3	204705	231699	96201	99665	8	7	16	15	83	29	4374917	41	0	0	4	56 + 31 part	418312	93.421	1.003	0	994.54	31.76	203130	4521715	57031	60687	32812	32925	27	26	55
ERR3337455	1071	91	63	52	41	29	5455658	5171579	5110619	5034563	4843998	4391735	135	536246	5199383	4829781	69.13	69.3	188102	188478	79423	91429	11	10	22	19	74	34	4259679	42	0	0	0	71 + 39 part	673536	93.377	1.004	0	997.8	31.06	203136	4519314	61625	67115	27394	32771	27	25	61
ERR3337469	1619	101	69	54	42	27	5639847	5209644	5136604	5030153	4836622	4252949	157	576657	5245339	4829781	69.12	69.3	152359	183644	79742	97558	11	10	23	19	75	32	4034862	44	0	0	2	90 + 42 part	722962	93.318	1.003	0	986.61	30.46	203135	4515967	50174	64489	28671	32914	29	25	63
ERR3337472	2495	197	94	69	50	32	6452042	5734245	5517062	5354659	5074314	4473540	380	455978	5851326	4829781	68.53	69.3	115494	132565	53642	100371	15	11	31	21	73	36	4130239	43	0	0	6	279 + 57 part	1264877	94.36	1.006	0	1035.99	32.15	224335	4582925	49508	68001	8846	39208	33	24	82
ERR3337473	1653	160	98	81	55	36	6229324	5791862	5659204	5549011	5177219	4478017	250	429835	5850130	4829781	68.66	69.3	116373	131364	61433	80352	16	12	35	24	70	36	4063218	44	0	0	4	175 + 45 part	1298401	93.883	1.004	0	1013.89	32.29	193905	4546734	42802	57932	10233	31501	38	27	93
ERR3337476	1319	85	64	53	41	31	6109956	5758907	5708759	5627493	5470874	5094177	135	726917	5789809	4829781	68.73	69.3	169054	199907	96557	128760	9	7	21	14	72	28	4742869	45	0	0	3	90 + 30 part	1229986	94.126	1.003	0	1018.86	32.58	214968	4557226	63969	71381	14816	42124	29	22	68
ERR3337477	1717	116	62	54	43	32	5964118	5485905	5363380	5306932	5157319	4754206	220	503943	5553197	4829781	68.81	69.3	161966	179289	75243	116317	11	9	23	17	70	31	4321037	44	0	0	3	165 + 37 part	1014214	93.627	1.004	0	1011.96	32.35	214979	4536179	60735	70108	20618	37183	28	23	66
ERR3337478	1165	100	66	60	47	35	5554542	5248005	5177908	5131640	4926591	4492331	154	390205	5284758	4829781	68.94	69.3	138380	150875	74107	91647	14	12	27	22	78	39	4201569	37	0	0	5	82 + 41 part	748632	93.622	1.003	0	1004.48	31.74	161964	4530745	52464	59926	24353	32602	30	26	67
ERR3337480	670	97	66	60	48	35	5408446	5250120	5181932	5135119	4945823	4480950	128	390209	5271306	4829781	69.06	69.3	138380	150909	74110	89804	14	12	27	23	78	38	4179403	37	0	0	5	58 + 42 part	735428	93.623	1.003	0	1003.26	31.74	161964	4530856	50174	56298	24513	31680	30	26	67
ERR3337481	1452	61	42	39	33	25	5447221	5045396	5009696	4989673	4898703	4599940	112	406675	5076603	4829781	69.23	69.3	218884	218884	120623	162560	8	8	16	14	87	27	4550362	41	0	0	2	62 + 29 part	549003	93.443	1.003	0	1002.77	32.04	161924	4523411	56462	63649	30495	32916	29	27	59
ERR3337482	902	96	64	59	47	35	5481309	5249818	5181496	5143707	4967969	4538707	143	413311	5279597	4829781	69.06	69.3	138380	156085	75330	86914	13	11	26	22	77	38	4179751	35	0	0	6	72 + 39 part	743025	93.623	1.003	0	1003.9	31.78	161964	4531016	52464	59905	25578	33271	30	26	66
ERR3337483	1904	60	39	35	27	21	5837387	5279193	5238253	5210812	5103583	4883602	187	616327	5358577	4829781	69.06	69.3	268747	298222	191949	217479	7	6	13	11	91	22	4782962	34	0	0	3	146 + 30 part	850728	93.04	1.003	0	1009.46	31.8	161911	4505868	60700	69687	28671	37362	28	24	61
ERR3337485	1840	71	52	52	41	31	5696326	5170207	5135312	5135312	4953361	4613874	182	395312	5240121	4829781	69.04	69.3	176639	184340	85937	107952	11	10	22	19	92	33	4555091	37	0	0	4	118 + 32 part	770083	92.177	1.004	0	1010.03	30.55	193582	4464866	48455	60453	19284	28714	30	27	70
ERR3337487	1024	99	64	53	41	29	5691728	5435309	5369559	5292561	5086009	4621670	135	613139	5457421	4829781	68.8	69.3	181270	200072	77296	108864	9	7	21	16	80	31	4562598	47	0	0	1	80 + 31 part	964511	92.743	1.003	0	1032.22	31.41	196401	4488321	56320	65885	21092	33042	31	26	70
ERR3337488	1060	88	60	52	40	32	5499705	5210644	5150746	5096589	4896565	4639541	152	477350	5253660	4829781	69.03	69.3	162877	188925	84681	111258	11	10	21	18	73	35	4417591	45	0	0	4	92 + 44 part	707272	93.827	1.003	0	1010.28	32.35	224261	4544360	56794	66636	25635	32916	28	25	63
ERR3337489	1593	90	56	50	38	28	5655634	5220609	5134675	5094082	4904808	4528087	158	452359	5263630	4829781	69.02	69.3	158632	179024	95600	115102	11	9	21	18	67	27	4034992	43	0	0	3	98 + 36 part	728872	93.545	1.004	0	1019.69	32.36	208260	4530846	62941	68796	29418	39524	27	24	57
ERR3337490	1270	112	67	61	43	31	5880320	5553976	5455625	5408956	5137196	4684374	164	317699	5588415	4829781	68.75	69.3	158631	168994	95502	129507	14	12	25	20	68	27	3902747	42	0	0	5	109 + 37 part	1030307	94.053	1.003	0	1014.47	32.6	161280	4553989	57999	68801	17346	39524	31	25	69
ERR3337491	1474	105	68	61	49	37	5661870	5261828	5182209	5128666	4933270	4505113	173	250050	5305803	4829781	68.98	69.3	136802	139962	74109	90349	15	13	29	24	77	41	4225246	36	0	0	5	97 + 45 part	769670	93.629	1.003	0	1005.32	31.69	161964	4531264	52464	58128	24095	30644	30	26	68
ERR3337493	1422	103	69	62	48	36	5622788	5245797	5171965	5116897	4882857	4460112	157	390209	5281743	4829781	69.03	69.3	121276	138380	69987	81449	14	12	28	24	77	39	4137577	36	0	0	6	80 + 43 part	744805	93.618	1.003	0	1005.76	31.85	161964	4530935	52464	58109	24095	30498	30	26	68
ERR3337495	1343	110	73	67	53	38	5615568	5262882	5191995	5149275	4916946	4344116	170	250055	5302033	4829781	68.98	69.3	111266	121276	69805	77756	17	15	32	27	77	41	3854917	36	0	0	5	93 + 44 part	765536	93.627	1.003	0	1004.58	31.87	154406	4530979	45099	54464	22540	30644	32	27	71
ERR3337496	1371	104	69	64	51	37	5615796	5254844	5185317	5147528	4931219	4419184	158	250067	5289115	4829781	69.04	69.3	133550	136517	69928	76334	15	14	30	25	77	41	4128852	34	0	0	6	84 + 43 part	752821	93.626	1.003	0	1004.53	31.89	161964	4531072	50174	56298	24095	30644	31	27	68
ERR3337501	1279	82	57	50	38	25	5419019	5072355	5019126	4974063	4779693	4325772	125	595489	5101085	4829781	69.17	69.3	212616	212616	95156	97616	9	9	19	16	80	30	4221141	42	0	0	1	71 + 35 part	608084	92.834	1.002	0	1025.7	30.53	161886	4490650	60725	63730	29593	34967	28	26	59
ERR3337505	629	115	71	60	44	33	5356663	5219063	5121231	5036143	4764292	4354205	137	416982	5233449	4829781	69.12	69.3	118445	136636	77119	84246	14	12	27	24	82	38	4150382	45	0	0	2	65 + 44 part	685091	93.863	1.003	0	1022.46	30.62	158255	4543636	56653	60718	25351	31864	30	27	64
ERR3337507	795	85	54	52	41	28	5590020	5387456	5306817	5295665	5112507	4644181	118	455978	5408273	4829781	68.9	69.3	171608	187933	101875	115461	11	9	21	17	73	31	4624931	44	0	0	1	65 + 39 part	844870	94.147	1.004	0	1037.45	33.14	225048	4561584	58290	68001	27883	39208	28	23	61
ERR3337509	2738	63	43	39	31	22	6115639	5280233	5242076	5214635	5107407	4785590	278	616327	5413842	4829781	69.05	69.3	239022	240388	146718	191949	8	7	15	12	91	24	4712668	33	0	0	4	235 + 32 part	905727	93.038	1.003	0	1009.72	31.82	158179	4505896	56461	67840	24341	35866	30	25	65
ERR3337514	660	116	67	55	36	27	5562045	5413864	5312632	5231044	4923326	4597219	146	476204	5434428	4829781	68.92	69.3	174823	188935	95627	140293	10	8	20	16	74	28	4079419	44	0	0	4	91 + 32 part	872837	94.092	1.004	0	1019.37	32.46	174316	4557261	67517	69243	25333	40821	28	24	60
ERR3337515	1056	51	36	33	26	22	5368035	5076277	5042286	5019639	4894055	4743326	96	579539	5103737	4829781	69.25	69.3	224147	249653	157348	186075	7	6	13	12	84	21	4493509	43	0	0	3	55 + 26 part	567626	93.597	1.003	0	991.59	31.32	161688	4533887	60860	67208	30486	36925	29	26	57
ERR3337519	1106	187	93	73	45	31	6009324	5734630	5520892	5372418	4934877	4455289	261	455978	5782711	4829781	68.6	69.3	113116	149802	54609	97595	14	10	29	21	72	36	4143660	42	0	0	4	165 + 56 part	1197406	94.38	1.006	0	1033.9	32.09	224329	4581463	49508	61139	13395	39208	33	24	77
ERR3337520	521	106	59	53	38	26	5580904	5467847	5349066	5307953	5074214	4659346	132	466235	5484686	4829781	68.79	69.3	208539	226438	85964	115491	9	8	19	15	73	29	4547618	43	0	0	1	77 + 38 part	918197	94.177	1.004	0	1038.6	33.2	225047	4563759	56423	68001	25473	39528	29	23	63
ERR3337521	871	108	64	54	39	28	5770351	5555585	5450843	5377509	5153150	4723819	149	455096	5582520	4829781	68.75	69.3	182300	208784	95828	125373	10	8	21	16	72	27	4101570	44	0	0	4	92 + 33 part	1047417	93.534	1.004	0	1018.86	32.14	208260	4530155	60699	70171	20618	39665	29	23	65
ERR3337522	1036	117	69	57	43	31	5638521	5373366	5253763	5167603	4939658	4500371	169	503944	5408282	4829781	68.9	69.3	135448	179289	75243	95368	11	9	24	19	72	31	3987565	42	0	0	4	106 + 37 part	868229	93.607	1.004	0	1013.76	32.25	171101	4535344	59274	68460	25063	34191	29	25	65
ERR3337526	1357	110	65	52	39	27	5731974	5376152	5261456	5170345	4963253	4522782	165	504054	5412591	4829781	68.91	69.3	214483	214830	77051	116602	10	9	20	16	73	29	4256090	45	0	0	3	110 + 36 part	870102	93.65	1.004	0	1013.87	32.28	214975	4538520	63057	69243	25333	37183	27	23	61
ERR3337527	1160	68	53	49	37	30	5368105	5057407	5021974	4992780	4778778	4527095	114	582551	5086298	4829781	69.24	69.3	169891	186606	85711	95564	9	8	19	17	79	31	4332538	37	0	0	5	51 + 32 part	553844	93.506	1.004	0	994.16	31.24	162338	4526102	58221	60672	28683	32100	30	28	62
ERR3337531	1195	113	74	62	45	36	5550458	5233494	5162349	5071452	4798054	4474554	173	379197	5271655	4829781	68.97	69.3	140292	148674	69116	74230	13	12	28	23	78	39	4318147	43	0	0	1	103 + 40 part	780424	92.713	1.003	0	1006.25	30.57	123773	4484979	56422	60329	23204	29571	33	29	70
ERR3337532	1057	91	52	43	28	22	5546525	5268496	5183968	5126743	4913006	4700615	142	767007	5302066	4829781	69	69.3	210981	226286	157769	173988	8	7	15	13	74	22	4425971	43	0	0	6	98 + 30 part	740626	94.094	1.004	0	1026.86	32.39	208036	4558348	68794	72463	29418	40670	26	22	55
ERR3337539	1138	113	64	57	43	33	5774983	5479466	5363324	5313750	5104523	4734420	171	503943	5518391	4829781	68.83	69.3	149962	161966	75243	95606	12	10	25	19	70	30	4061011	43	0	0	3	113 + 36 part	977596	93.616	1.004	0	1011.8	32.29	161252	4536817	59274	69243	21539	37183	30	25	67
ERR3337541	921	87	70	59	43	30	5519722	5286262	5257909	5173770	4917929	4459117	121	411512	5308806	4829781	69.01	69.3	144337	173433	76243	90182	11	10	24	19	78	37	4254222	45	0	0	4	54 + 39 part	770248	93.656	1.003	0	1025.48	32.06	224450	4533145	62745	69159	25578	31228	27	24	62
ERR3337543	1054	107	71	57	43	27	5484795	5213204	5133053	5035686	4809677	4177692	154	413629	5243783	4829781	69.12	69.3	152360	163049	79742	91429	12	11	24	21	74	33	4022568	43	0	0	3	82 + 44 part	721726	93.303	1.003	0	985.53	30.42	162421	4515320	49442	58124	27394	32827	30	27	65
ERR3337544	841	79	54	46	32	24	5371592	5154914	5109825	5050206	4828679	4525008	114	513973	5177362	4829781	69.1	69.3	212941	212941	138925	156095	9	9	17	15	81	28	4494864	40	0	0	1	65 + 31 part	670669	93.077	1.003	0	1053.27	32.03	196531	4503491	60725	66604	30638	37226	28	25	59
ERR3337545	885	87	53	50	37	30	5543508	5320997	5253474	5231714	5037965	4757751	122	595031	5342654	4829781	69	69.3	207241	207464	84391	97987	8	7	19	15	85	31	4494211	44	0	0	1	74 + 29 part	871105	92.329	1.003	0	1026.93	31.31	158270	4468625	58145	63531	24870	32922	31	27	67
ERR3337547	1119	59	43	39	30	22	5322481	5022714	4988752	4957474	4815791	4541268	105	436663	5052040	4829781	69.23	69.3	251458	264468	184103	184103	8	7	13	13	87	24	4480835	41	0	0	2	52 + 26 part	522406	93.447	1.004	0	1005.55	32.22	166711	4524303	60687	63649	30495	32907	27	26	58
ERR3337555	1224	71	50	46	34	24	5241757	4912041	4866721	4839637	4644686	4288116	130	697070	4948454	4829781	69.33	69.3	204705	231697	91427	96201	8	7	17	16	83	29	4333686	41	0	0	4	69 + 32 part	423179	93.399	1.003	0	994.67	31.7	203130	4520897	57031	60687	30499	32923	27	26	56
ERR3337558	914	81	51	44	32	26	5914215	5673893	5601036	5551634	5373494	5152093	118	918608	5697938	4829781	68.67	69.3	224139	231782	160452	207585	9	7	16	12	81	24	4762909	47	0	0	0	72 + 30 part	1147043	93.882	1.004	0	1000.14	31.67	224128	4548979	59447	70129	14376	37461	26	19	68
ERR3337559	1686	97	67	53	42	28	5677451	5209254	5137214	5035908	4864606	4312800	181	576657	5263181	4829781	69.11	69.3	152364	183644	79742	97558	11	10	23	19	74	32	4032929	44	0	0	2	112 + 41 part	739525	93.327	1.004	0	986.51	30.46	203136	4516242	50174	64486	27394	32914	29	25	64
ERR3337560	1326	99	55	47	34	24	5792752	5435497	5328771	5276724	5078964	4713486	150	501036	5467669	4829781	68.82	69.3	237068	262537	112859	149801	8	7	17	14	74	30	4831873	43	0	0	1	98 + 36 part	901169	94.177	1.004	0	1039.72	33.18	224882	4564143	58670	69244	27883	40265	27	22	61
ERR3337562	1266	56	40	36	28	22	5608415	5275371	5240068	5212627	5105218	4885030	88	616327	5295106	4829781	69.05	69.3	268900	298222	169004	191949	7	6	14	12	91	23	4784597	33	0	0	3	47 + 32 part	788263	93.036	1.003	0	1009.31	31.82	161911	4505789	60700	69687	28772	37362	28	24	60
ERR3337563	1280	104	61	53	39	29	5582321	5237311	5137591	5086338	4841042	4482228	172	467305	5280674	4829781	69.1	69.3	146297	190489	84527	95697	11	9	22	18	83	34	4380796	45	0	0	3	111 + 40 part	731545	93.886	1.003	0	1023.07	30.46	158255	4544885	64536	69138	28855	38558	28	25	59
ERR3337566	1202	107	68	62	48	35	5560917	5252654	5172908	5127100	4905449	4440667	157	390209	5283697	4829781	69.05	69.3	136802	138380	74109	90183	14	13	28	23	77	39	4202345	37	0	0	6	83 + 43 part	748292	93.609	1.003	0	1004.06	31.61	161964	4530072	52464	58048	24353	30644	30	26	67
ERR3337574	791	90	63	52	44	32	5616782	5416301	5363459	5285128	5169408	4701976	121	431541	5436700	4829781	68.86	69.3	169427	179114	83276	101725	10	9	23	18	79	33	4541160	47	0	0	0	71 + 31 part	933676	92.929	1.003	0	996.57	31.86	171093	4498278	56745	61298	21545	34638	31	26	69
ERR3337576	609	90	71	63	44	27	5501661	5352833	5322094	5264982	4937241	4310913	129	543750	5379041	4829781	68.98	69.3	169263	173739	90147	97248	11	10	23	19	77	37	4297683	43	0	0	4	59 + 41 part	840844	93.673	1.003	0	1022.26	31.76	224461	4533098	59445	69224	22356	30755	28	24	66
ERR3337583	711	87	62	56	41	30	5426700	5251618	5201780	5159814	4915192	4507460	114	503672	5270742	4829781	68.99	69.3	162469	169424	75243	92988	10	9	22	18	68	31	4308673	43	0	0	3	60 + 37 part	744631	93.43	1.003	0	1008.79	31.96	171100	4523618	68460	71125	30486	37183	27	24	58
ERR3337584	761	110	67	56	45	31	5550085	5366607	5267146	5185093	5008415	4522875	150	432564	5394308	4829781	68.88	69.3	162469	163473	75243	94709	11	10	24	19	67	29	4062272	41	0	0	6	87 + 40 part	857557	93.6	1.004	0	1008.3	31.92	194106	4531958	63057	70108	26558	34962	28	24	62
ERR3337587	1530	105	71	64	51	34	5884027	5467956	5389737	5341823	5150303	4558581	178	302962	5514333	4829781	68.82	69.3	120549	148264	70766	92967	14	11	28	22	71	33	3994626	42	0	0	4	114 + 39 part	980970	93.485	1.004	0	999.58	31.96	171101	4528776	58663	66468	20618	34191	31	26	69
ERR3337592	1479	104	67	62	49	37	5649224	5256554	5186384	5149055	4939115	4504630	163	250754	5293137	4829781	69.03	69.3	136517	139962	75277	86914	15	13	28	24	78	40	4157341	34	0	0	6	92 + 42 part	756123	93.637	1.003	0	1004.88	31.91	161964	4531705	50174	56298	24095	32904	31	27	68
ERR3337593	693	114	66	58	45	34	5638183	5478463	5370654	5311414	5127676	4729120	149	503943	5504050	4829781	68.83	69.3	144229	158860	73748	95379	12	10	25	19	67	30	3899339	41	0	0	6	90 + 38 part	964517	93.629	1.004	0	1011.32	32.33	161252	4535447	59274	69243	25063	37183	30	25	66
ERR3337594	850	58	47	42	34	29	5169452	4942367	4918281	4881480	4766746	4555720	97	727980	4967155	4829781	69.32	69.3	166042	166042	91427	95484	8	8	17	16	84	29	4378483	39	0	0	4	40 + 30 part	440235	93.308	1.005	0	985.72	31.29	203130	4522744	57031	58163	30641	32925	27	26	57
ERR3337595	750	71	60	54	40	33	5318652	5129805	5104383	5061267	4834116	4569591	101	339582	5149542	4829781	69.1	69.3	169851	184050	71250	93476	11	10	22	19	85	32	4324308	41	0	0	2	42 + 33 part	612845	93.613	1.003	0	1000.35	32.25	161864	4531965	47550	55914	26861	32923	31	28	65
ERR3337599	1698	101	60	52	38	26	6021731	5553949	5458693	5399971	5202338	4732524	191	455145	5611508	4829781	68.75	69.3	185094	208784	114994	135702	10	8	19	15	72	23	4108976	44	0	0	6	138 + 33 part	1076853	93.544	1.004	0	1018.86	32.12	208260	4530718	62941	70171	17346	39665	28	23	65
ERR3337601	716	101	66	60	48	35	5424050	5251962	5179392	5133040	4934545	4473073	129	413307	5270927	4829781	69.06	69.3	136802	139962	74109	90183	14	12	27	23	78	38	4121047	37	0	0	5	59 + 40 part	734267	93.631	1.003	0	1004.28	31.84	161964	4531097	54464	66778	24513	32602	29	26	66
ERR3337603	1023	50	44	41	34	26	5279815	4993634	4981890	4962583	4851785	4564078	99	593667	5025575	4829781	69.36	69.3	198654	202129	115498	120191	9	8	17	16	82	28	4473738	42	0	0	3	46 + 34 part	483198	93.81	1.003	0	1000.23	32.14	162340	4539108	60686	66833	32103	36915	28	26	57
ERR3337610	670	54	45	41	33	27	5175208	4996324	4979858	4955395	4820644	4605357	93	593667	5022102	4829781	69.36	69.3	189998	198654	120191	125130	10	9	18	17	81	30	4542973	42	0	0	3	39 + 35 part	479774	93.809	1.003	0	1000.31	32.14	162340	4539148	66834	68490	32103	36915	27	26	56
ERR3337612	851	96	52	48	35	24	5645420	5435271	5331565	5307325	5104274	4702730	131	501036	5457427	4829781	68.82	69.3	208509	237068	112859	151053	9	7	17	13	75	28	4763574	44	0	0	2	83 + 34 part	891638	94.194	1.004	0	1038.16	33.13	225048	4563876	57276	69244	28008	40654	27	22	60
ERR3337613	1233	74	55	51	36	28	5396880	5062093	5020399	4995280	4739945	4449026	125	745408	5094165	4829781	69.23	69.3	169891	186606	82488	91304	9	8	19	17	78	31	4325282	38	0	0	5	63 + 34 part	562895	93.499	1.003	0	993.73	31.22	203099	4525426	59384	63665	27172	32100	29	26	61
ERR3337616	555	85	53	44	32	28	5727673	5591677	5519525	5455756	5269663	5132603	118	406833	5613722	4829781	68.73	69.3	216045	231793	154280	202136	10	8	17	14	80	26	4627988	46	0	0	0	71 + 31 part	1063004	93.867	1.004	0	999.97	31.59	224128	4548583	60734	70129	16957	37461	27	21	65
ERR3337629	1414	57	46	43	34	27	5359347	4959338	4930194	4905362	4771623	4522978	119	745550	4998400	4829781	69.3	69.3	208583	217366	91425	97276	8	7	16	15	86	28	4357661	42	0	0	1	67 + 31 part	472457	93.408	1.003	0	1000.49	31.83	203132	4521586	57031	60888	30499	32923	27	25	57
ERR3337639	1438	86	60	52	42	31	5761320	5371240	5312700	5256660	5095539	4726764	141	477350	5406848	4829781	68.96	69.3	158800	172851	104373	121593	12	10	22	18	73	34	4597464	48	0	0	1	90 + 39 part	859890	93.844	1.003	0	1010.89	32.37	224261	4545104	66652	70224	23550	37268	28	24	63
ERR3337641	1005	97	54	50	36	24	5692317	5432120	5330968	5306728	5092032	4660246	147	466236	5464485	4829781	68.81	69.3	208509	218781	112859	151053	9	8	18	14	75	29	4765657	43	0	0	2	98 + 36 part	898048	94.178	1.004	0	1039.4	33.24	224882	4564369	58670	69244	27802	40265	27	22	61
ERR3337645	1460	118	73	63	47	33	5787213	5397557	5293044	5225215	4978104	4493990	188	294717	5444452	4829781	68.89	69.3	150661	162877	70942	87826	13	11	27	21	69	33	4075236	44	0	0	4	122 + 41 part	911284	93.474	1.004	0	1001.13	31.9	214975	4529024	58663	69123	21539	33898	29	24	67
ERR3337647	883	99	61	53	42	30	5659196	5431826	5359991	5303063	5118114	4647615	137	613137	5457545	4829781	68.86	69.3	148338	199824	77296	108864	10	8	22	17	80	32	4588931	46	0	0	1	74 + 33 part	958674	92.847	1.003	0	1032.43	31.49	158217	4493819	56320	64240	21092	33096	32	27	71
ERR3337649	1436	68	49	45	33	25	5307039	4909700	4866414	4839331	4644383	4344309	150	697072	4959475	4829781	69.33	69.3	204705	231698	91427	96201	8	7	17	16	83	29	4359257	41	0	0	4	90 + 32 part	434354	93.399	1.003	0	994.73	31.7	203130	4520902	57031	60687	30486	32923	27	26	57
ERR3337653	1268	98	64	59	47	35	5587820	5250981	5180349	5142560	4955745	4526483	156	390209	5287886	4829781	69.05	69.3	138380	156085	75277	86912	13	11	26	22	78	37	4156766	35	0	0	6	84 + 40 part	751833	93.609	1.003	0	1002.96	31.61	161964	4530285	52464	66778	25578	33271	30	26	66
ERR3337654	1120	66	50	45	33	27	5354052	5056877	5019722	4984740	4771448	4563576	97	745577	5076906	4829781	69.25	69.3	186968	186968	96661	117312	8	8	17	15	79	29	4426052	38	0	0	5	39 + 32 part	545777	93.51	1.003	0	994.17	31.22	203100	4525824	60806	64518	30486	32914	28	26	59
ERR3337657	1575	74	50	45	34	26	5353689	4914661	4861389	4828139	4644324	4344250	159	582137	4966461	4829781	69.06	69.3	204705	204705	91427	96201	8	8	18	17	83	30	4359200	40	0	0	4	97 + 32 part	443588	93.398	1.003	0	990.04	31.24	161869	4518349	57031	60687	30486	32923	28	27	58
ERR3337667	855	69	50	46	34	26	5125418	4910191	4866905	4840017	4645068	4344994	100	582178	4929684	4829781	69.34	69.3	204706	204706	96201	96201	8	8	17	17	84	30	4359943	39	0	0	4	39 + 32 part	403835	93.4	1.003	0	994.7	31.7	161869	4520873	57031	60687	30499	32923	28	27	57
ERR3337672	547	103	68	63	49	34	5579074	5460491	5378013	5343831	5126924	4600664	124	302962	5475945	4829781	68.88	69.3	134921	160082	75243	95352	13	11	27	21	72	32	4004464	44	0	0	1	64 + 37 part	942418	93.498	1.004	0	999.7	31.98	171101	4528820	58663	66468	21538	34191	31	26	68
ERR3337674	731	90	66	58	47	32	5460022	5274960	5229399	5166061	4962464	4391572	123	457508	5296699	4829781	69	69.3	140570	160084	68352	82722	12	10	26	21	80	37	4402140	45	0	0	1	62 + 35 part	785252	93.103	1.003	0	1011.94	32.45	161841	4506083	53676	60729	23689	32857	32	27	67
ERR3468811	1300	93	62	54	41	28	6071115	5710660	5636617	5582089	5385617	4927129	154	487031	5749629	4829781	68.53	69.3	209086	225495	101388	133383	9	7	20	14	74	32	4444138	44	0	0	2	97 + 37 part	1208419	93.747	1.003	0	1003.51	32.22	196819	4537207	55627	69239	12853	34638	31	24	81
ERR3468819	1221	87	50	39	25	20	5726969	5390426	5296730	5212531	5006965	4828845	145	586386	5425132	4829781	68.75	69.3	292571	330117	153884	197894	6	5	13	10	79	19	4515174	44	0	0	3	104 + 24 part	876806	93.829	1.004	0	1011.67	31.51	194083	4545307	69015	70223	28671	39523	26	22	58
ERR3468826	1000	68	53	49	36	28	5327017	5054541	5017347	4992786	4773758	4501647	108	745577	5080325	4829781	69.15	69.3	186606	187026	82488	96661	9	8	18	16	78	31	4353014	38	0	0	4	45 + 35 part	550292	93.485	1.003	0	993.81	31.07	203099	4524837	59384	60806	29476	32812	28	26	60
ERR3468850	975	99	56	50	37	26	5684046	5428489	5320037	5280722	5092077	4718322	151	455978	5460808	4829781	68.72	69.3	197969	226444	112859	149801	10	8	19	15	73	28	4745657	43	0	0	2	104 + 35 part	896580	94.165	1.004	0	1038.79	33.25	224882	4562466	58670	69244	27883	40654	27	22	60
ERR3468859	1088	150	93	73	50	31	5719836	5447562	5306874	5159365	4833430	4120926	205	405779	5483904	4829781	68.78	69.3	121981	138189	55218	70210	13	11	31	23	68	29	3732236	39	0	0	2	128 + 34 part	918068	94.134	1.004	0	999.7	31.43	214979	4559023	55070	59616	17346	36209	34	28	74
ERR3468891	930	67	49	45	36	28	5386210	5130474	5090315	5063119	4924247	4635068	113	745548	5158988	4829781	68.99	69.3	204129	207967	91501	125490	9	8	17	15	84	29	4462960	43	0	0	2	58 + 30 part	624690	93.64	1.003	0	995.31	31.4	203116	4529964	57031	69160	29014	34756	28	25	61
ERR3566270	686	166	106	89	59	39	5930776	5793174	5662104	5553170	5120929	4388958	197	269624	5815318	4829781	68.66	69.3	95813	115081	58330	80352	20	16	39	28	70	38	3727773	43	0	0	3	114 + 48 part	1268728	93.752	1.004	0	1000.18	31.76	161263	4539814	42138	56726	10233	31247	39	29	96
ERR3566337	572	88	56	49	35	25	5405569	5269410	5193210	5150634	4943942	4561037	114	455114	5286767	4829781	69.01	69.3	208784	210540	96597	125373	9	8	18	15	73	26	4267924	44	0	0	4	59 + 33 part	752474	93.552	1.004	0	1019.8	32.4	208260	4531445	68796	70171	29418	38881	26	23	56
ERR3566366	1404	73	52	46	35	28	5476663	5034797	4995955	4953990	4785814	4511405	208	582513	5120440	4829781	68.71	69.3	163723	204836	83923	95475	9	8	19	17	84	29	4389066	42	0	0	2	149 + 32 part	596208	93.391	1.003	0	994.71	31.48	161872	4520225	56460	60687	30486	37238	30	27	60
ERR3566375	1600	74	54	48	38	29	5679191	5178761	5133594	5092332	4928729	4626399	229	429290	5278029	4829781	68.55	69.3	180646	188844	130737	144876	11	10	20	17	78	30	4488542	39	0	0	4	173 + 43 part	777025	92.861	1.004	0	1015.66	31.8	161874	4498215	68487	69291	27649	32155	28	25	62
ERR3566376	1421	107	59	50	35	25	5736742	5306162	5198844	5132002	4903546	4531552	245	455112	5391743	4829781	68.47	69.3	179024	208784	96562	135814	10	8	19	16	72	26	4193750	44	0	0	5	188 + 34 part	857454	93.533	1.004	0	1018.28	32.19	208260	4530506	68417	70171	26558	39665	27	23	59
ERR4022274	357	124	76	63	49	33	5433563	5372156	5266522	5173509	4961064	4404521	154	302962	5393710	4829781	68.9	69.3	134922	150040	69962	85696	13	11	28	22	69	34	4097222	43	0	0	3	88 + 44 part	861627	93.479	1.004	0	998.13	31.78	194048	4528344	58663	69243	25333	33898	29	24	65
ERR4022276	304	116	65	57	44	33	5525669	5475811	5351959	5293503	5101273	4702724	148	503943	5499304	4829781	68.83	69.3	150040	162877	73854	103431	12	9	24	18	67	30	4018910	42	0	0	5	86 + 37 part	960924	93.629	1.004	0	1010.14	32.29	214979	4534396	59274	69243	21539	37183	29	24	66
ERR4022278	219	103	64	54	43	31	5449135	5424813	5346069	5274770	5078499	4613933	115	613139	5432849	4829781	68.87	69.3	148338	181270	71591	98408	10	9	23	18	81	35	4564003	46	0	0	0	58 + 33 part	940704	92.714	1.003	0	1030.98	31.31	158217	4487244	56320	64240	21092	32923	32	27	71
ERR4022279	281	116	65	60	45	30	5639936	5600917	5479825	5448423	5217199	4671048	136	382287	5613735	4829781	68.71	69.3	169887	178452	85964	109709	12	9	24	18	69	32	4420703	41	0	0	2	77 + 39 part	1052044	94.134	1.003	0	1034.1	32.99	225048	4558548	55832	68809	20615	38256	30	23	68
ERR4022280	300	114	66	57	44	33	5527769	5477907	5370610	5308345	5126051	4727484	143	503943	5499696	4829781	68.83	69.3	158860	162877	75243	102956	11	9	24	18	67	30	4033381	41	0	0	6	85 + 38 part	959916	93.634	1.004	0	1011.34	32.33	194048	4535740	60735	70108	25063	37183	29	24	65
ERR4022282	165	50	40	37	33	27	5152072	5127300	5103656	5081641	5019637	4818489	61	525917	5134945	4829781	69.22	69.3	208007	222599	153327	168829	9	8	16	14	91	27	4525289	36	0	0	3	19 + 34 part	634968	92.885	1.003	0	1012.38	31.65	158093	4498319	58195	60686	28718	32914	29	26	61
ERR4022284	287	115	64	53	42	32	5524935	5477625	5358642	5278852	5120959	4750856	145	503943	5500033	4829781	68.83	69.3	161966	179289	75243	116317	11	9	23	17	69	30	4182290	42	0	0	5	87 + 37 part	960722	93.634	1.004	0	1010.97	32.28	214975	4535836	60735	70108	25063	37183	28	23	64
ERR4022285	235	95	63	58	42	30	5272536	5238455	5160266	5122271	4864586	4425174	115	351103	5252011	4829781	69.03	69.3	167552	170453	76620	101981	12	11	23	20	81	37	4372394	49	0	0	2	53 + 38 part	754735	92.805	1.003	0	1036.99	31.01	157492	4493228	58914	63237	22213	31270	29	25	65
ERR4022286	281	112	65	56	43	33	5525461	5479368	5376406	5311281	5127544	4757441	141	503943	5501260	4829781	68.83	69.3	152110	161966	77051	116317	12	10	24	18	69	30	4053133	42	0	0	5	84 + 37 part	960556	93.662	1.004	0	1011.64	32.36	214975	4537227	59274	69243	22972	37183	29	24	66
ERR4022287	206	66	55	50	38	30	5051410	5019734	5000524	4964041	4772117	4464457	78	375980	5027813	4829781	69.29	69.3	185632	185632	83524	91426	10	10	20	19	84	32	4373865	39	0	0	4	20 + 32 part	504437	93.386	1.003	0	995.84	31.59	161872	4519985	56460	57031	29822	32923	30	29	61
ERR4022288	189	51	42	38	32	25	4960129	4929654	4907424	4875962	4788665	4502141	64	745155	4938327	4829781	69.34	69.3	232085	232085	94871	100497	6	6	14	13	86	27	4456905	40	0	0	3	16 + 27 part	413906	93.387	1.003	0	996.1	31.73	203130	4521042	56460	57031	32827	32925	27	26	56
ERR4022291	368	153	93	80	53	32	5995299	5938530	5811485	5722940	5286352	4510811	187	329970	5963816	4829781	68.53	69.3	116376	171561	52395	95321	14	10	32	20	70	31	3931399	45	0	0	5	122 + 39 part	1443175	93.286	1.003	0	1009.94	31.83	161262	4516016	44524	62988	3944	37370	36	26	105
ERR4022292	169	52	39	35	29	24	5074620	5047759	5023390	4996718	4912700	4726889	63	800306	5055677	4829781	69.22	69.3	206564	206684	142139	156678	8	7	15	14	93	27	4566410	40	0	0	1	20 + 32 part	570719	92.621	1.003	0	1011.74	31.25	161927	4483438	60689	63902	30484	35159	29	28	60
ERR4022294	179	64	54	50	37	30	5158085	5130291	5106026	5077346	4868538	4604013	77	339582	5139759	4829781	69.11	69.3	204472	204472	93476	111879	10	10	19	17	85	30	4408896	42	0	0	2	23 + 32 part	603444	93.628	1.003	0	1001.68	32.37	203116	4532650	47881	57031	29014	35501	29	26	62
ERR4022296	267	71	52	48	36	26	4948364	4909892	4866403	4839171	4644237	4287893	85	571931	4919045	4829781	69.35	69.3	204705	204705	91427	92391	8	8	18	17	83	30	4262533	40	0	0	4	24 + 33 part	394545	93.388	1.003	0	994.65	31.7	161869	4520425	57031	60687	30499	32827	28	27	57
ERR4022297	182	52	44	39	32	24	5072341	5043801	5024088	4985710	4868393	4571919	65	511890	5052956	4829781	69.29	69.3	261190	261190	101186	126666	7	7	15	13	83	24	4337091	39	0	0	3	13 + 28 part	526706	93.475	1.003	0	993.3	31.25	161911	4522920	59041	61725	30642	32924	29	27	59
ERR4022304	236	67	47	43	34	26	4945476	4909682	4864889	4833636	4681309	4360411	82	697072	4919659	4829781	69.35	69.3	204706	231699	91427	92392	8	7	17	16	83	29	4304429	40	0	0	4	24 + 32 part	395153	93.4	1.003	0	994.48	31.74	203130	4520739	57031	60687	32812	32925	27	26	55
ERR4022306	218	86	58	48	35	25	5275030	5243766	5182905	5116415	4922004	4561500	99	556201	5252429	4829781	69.01	69.3	184769	212051	119311	138925	9	8	18	15	82	30	4581402	40	0	0	2	45 + 32 part	745534	93.084	1.002	0	1049.5	31.54	196538	4502820	59085	64433	29485	35162	29	26	62
ERR4022308	153	49	34	32	26	20	5252298	5224894	5192014	5179204	5089241	4884254	63	726108	5234461	4829781	69.05	69.3	387032	504066	175102	207072	5	4	11	9	85	18	4541704	40	0	0	4	25 + 28 part	718937	93.226	1.003	0	1032.76	33.27	182904	4514777	69070	71431	30447	37889	28	25	58
ERR4022309	421	178	111	92	63	39	6062338	6006322	5860798	5733942	5299325	4439514	205	259984	6026733	4829781	68.52	69.3	99925	116373	47296	80351	20	15	41	27	68	39	3805643	43	0	0	4	122 + 48 part	1477455	93.835	1.004	0	1011.21	31.88	161262	4543480	41225	56726	2285	29418	42	29	123
ERR4022311	190	62	47	42	37	29	4954811	4927026	4890183	4849522	4769957	4481468	73	339435	4934610	4829781	69.32	69.3	184036	184036	97176	113253	10	10	19	18	82	30	4328846	40	0	0	2	19 + 33 part	412414	93.385	1.003	0	991.48	31.79	161865	4518863	56460	60687	32812	33079	28	27	56
ERR4022312	299	110	63	56	38	28	5598928	5554594	5446903	5399569	5138925	4764266	132	454970	5570147	4829781	68.77	69.3	178486	182299	129388	157890	12	10	21	17	72	27	4247739	45	0	0	2	82 + 34 part	1013938	94.041	1.003	0	1013.31	32.36	193913	4552731	60699	69244	21538	39665	30	24	65
ERR4022314	238	100	54	50	36	25	5505951	5471053	5355714	5330617	5123400	4754549	119	466235	5483710	4829781	68.79	69.3	208539	226438	112859	150769	9	8	18	14	73	27	4709200	43	0	0	1	69 + 35 part	917572	94.183	1.004	0	1038.46	33.24	224881	4563833	58670	69244	27883	40660	27	22	61
ERR4022317	304	117	70	62	49	32	5415498	5368232	5256239	5197983	5014996	4399929	145	302647	5388332	4829781	68.91	69.3	135448	149962	70636	93293	13	11	26	21	69	33	3919963	42	0	0	6	76 + 42 part	855881	93.471	1.004	0	999.14	31.79	171107	4527719	58663	68460	25333	33898	29	25	65
ERR4022319	273	121	70	61	45	32	5577941	5537528	5419508	5355977	5121615	4625018	148	317699	5556682	4829781	68.78	69.3	157187	162252	86707	129388	15	12	26	21	67	28	3798314	42	0	0	6	84 + 37 part	998292	94.041	1.004	0	1014.36	32.56	161280	4553559	57982	68801	20618	39524	31	25	68
ERR4022320	251	96	64	59	47	35	5284916	5247936	5179281	5141777	4967202	4538108	115	413267	5260976	4829781	69.07	69.3	138380	156085	75243	86912	13	11	26	22	78	38	4178655	37	0	0	5	44 + 39 part	724383	93.627	1.003	0	1003.98	31.78	161964	4531157	52464	59905	25579	33271	30	26	65
ERR4022330	233	65	46	43	33	25	4945327	4909696	4866208	4844684	4681223	4360326	78	697072	4918314	4829781	69.35	69.3	204705	231698	96201	99665	8	7	16	15	83	29	4375275	41	0	0	4	22 + 31 part	394427	93.389	1.003	0	994.6	31.75	203129	4520139	60687	60687	32827	32925	26	26	55
ERR4022333	402	176	112	91	60	40	6060212	6004444	5866961	5725568	5284128	4543046	208	259977	6028407	4829781	68.52	69.3	104693	117725	50307	80351	20	15	40	27	67	38	3861273	43	0	0	4	128 + 47 part	1477814	93.872	1.004	0	1011.73	32.09	161262	4545376	42138	57002	2285	31442	41	29	120
ERR4022334	270	68	49	46	35	27	4954104	4909842	4866353	4845024	4671264	4350366	82	697071	4918983	4829781	69.35	69.3	183432	183432	79892	82168	8	8	18	17	84	30	4294384	40	0	0	4	22 + 33 part	394245	93.402	1.003	0	994.45	31.7	203130	4520942	57031	60687	30641	32923	27	26	56
ERR4022336	300	105	73	68	51	39	5288420	5244003	5176833	5139589	4875751	4456841	128	250065	5259802	4829781	69.07	69.3	110896	121276	74108	77274	16	14	30	26	78	40	4024492	37	0	0	5	49 + 44 part	726275	93.595	1.003	0	999.61	30.88	161964	4528409	47748	54464	24095	29594	32	27	70
ERR4022338	217	69	53	50	37	29	5087168	5055454	5019414	5000083	4774975	4496812	82	745273	5064364	4829781	69.25	69.3	169891	186606	82488	91304	9	8	19	17	78	32	4385770	38	0	0	5	19 + 33 part	532780	93.502	1.003	0	993.64	31.09	203099	4525821	59384	60806	28683	32100	28	26	60
ERR4022340	261	69	51	48	37	26	4948515	4909542	4867321	4845797	4669687	4231013	82	697072	4918025	4829781	69.35	69.3	183435	183435	76814	78981	8	8	18	17	83	30	4175803	41	0	0	4	21 + 34 part	394275	93.39	1.003	0	993.43	31.68	203130	4519950	54058	56460	30499	32827	28	27	57
ERR4022342	233	102	57	52	37	26	5501188	5466315	5355316	5321360	5092679	4720858	123	455978	5480229	4829781	68.79	69.3	187933	208539	112859	149801	10	8	19	15	73	29	4753316	44	0	0	1	71 + 37 part	915029	94.165	1.004	0	1038.58	33.18	225047	4563071	56527	68001	25046	39528	28	23	62
ERR4022346	269	97	64	59	47	35	5286308	5247303	5174056	5136803	4955676	4526428	117	390209	5261286	4829781	69.07	69.3	138380	156085	75277	86912	13	11	26	22	78	37	4156811	37	0	0	5	46 + 40 part	725729	93.606	1.003	0	1003.12	31.63	161964	4530249	52464	66778	25579	33271	30	26	65
ERR4022348	250	117	63	53	39	27	5475551	5444474	5319645	5245846	5009939	4571883	135	502082	5457660	4829781	68.93	69.3	161804	187537	99697	119763	11	9	21	17	82	32	4409901	46	0	0	1	69 + 43 part	923797	93.612	1.003	0	1022.99	30.99	223486	4531814	56745	67148	21951	39216	30	25	65
ERR4022350	273	96	64	59	47	35	5287239	5244276	5177168	5140384	4954681	4525591	117	390209	5259062	4829781	69.07	69.3	138380	156085	75277	86914	13	11	26	22	78	37	4156471	37	0	0	5	46 + 40 part	723806	93.607	1.003	0	1002.83	31.63	161964	4530018	52464	66778	25579	33271	30	26	65
ERR4022352	194	81	54	48	38	28	5328672	5296180	5224625	5177763	5034130	4702339	103	660578	5310596	4829781	69.03	69.3	186618	186678	105986	124300	9	8	18	15	79	27	4381868	41	0	0	1	54 + 31 part	788061	93.29	1.004	0	1021.75	32.54	161971	4520319	58622	66792	25063	37432	28	24	61
ERR4022355	250	102	68	62	50	32	5283855	5248226	5175221	5132679	4952691	4298709	122	413307	5261552	4829781	69.07	69.3	138380	156085	74119	81449	13	11	26	22	78	37	4105382	37	0	0	5	49 + 39 part	725034	93.623	1.003	0	1004.09	31.78	161964	4531140	50174	56298	25579	32904	30	26	66
ERR4022360	221	106	68	55	42	29	5356689	5329394	5240133	5144720	4942286	4482555	120	408372	5338823	4829781	69.03	69.3	150257	193783	84823	102522	11	9	22	18	79	32	4407077	50	0	0	1	55 + 41 part	798116	93.75	1.003	0	1025.65	30.52	192967	4538422	58061	66600	25898	38212	29	25	62
ERR4022364	251	99	70	55	43	29	5240027	5202893	5131249	5024797	4847654	4300918	119	413584	5216896	4829781	69.13	69.3	152360	163040	79742	91429	12	11	24	21	74	33	4021047	43	0	0	2	48 + 43 part	696596	93.313	1.003	0	983.37	29.89	162421	4513803	50174	60949	28671	32827	30	26	64
ERR4022366	273	99	67	61	48	35	5285887	5245150	5174702	5128897	4912773	4433757	120	390209	5259399	4829781	69.06	69.3	133553	138380	74110	86912	14	12	27	23	77	38	4036246	36	0	0	5	47 + 43 part	725010	93.598	1.003	0	1002.93	31.59	154406	4529620	54464	58148	24513	32602	29	26	66
ERR4022368	233	104	58	54	38	26	5501308	5467792	5350195	5325098	5073883	4642163	126	455978	5482431	4829781	68.79	69.3	170916	208539	104131	149279	10	8	20	15	73	30	4624620	43	0	0	0	70 + 38 part	917805	94.176	1.004	0	1037.22	33.04	224881	4562144	56423	61139	27883	40265	29	24	63
ERR4022371	274	94	58	47	32	24	5356168	5309383	5224199	5144443	4919517	4608445	117	757975	5325628	4829781	68.97	69.3	208784	210938	117817	157189	8	7	16	14	71	25	4372188	43	0	0	5	68 + 32 part	789627	93.591	1.003	0	1019.84	32.52	208260	4533064	68794	72475	29418	39665	26	22	55
ERR4022372	235	69	50	47	37	27	4944351	4910028	4866539	4845212	4683144	4290092	81	582173	4917805	4829781	69.35	69.3	183435	183435	91427	95454	9	9	19	18	84	31	4305042	39	0	0	4	21 + 32 part	393765	93.405	1.003	0	993.41	31.72	161869	4519987	56460	56460	30641	32923	28	28	58
ERR4022374	239	70	52	48	37	28	4944488	4909517	4870697	4843905	4665874	4298711	85	582517	4919425	4829781	69.35	69.3	183435	183435	79892	91427	8	8	19	18	84	32	4257303	39	0	0	4	23 + 33 part	394697	93.393	1.003	0	994.75	31.7	161869	4520594	56460	57031	30641	32925	29	28	58
ERR4022377	295	104	71	65	48	34	5288506	5245599	5176138	5130854	4848689	4354610	124	390205	5260206	4829781	69.07	69.3	138380	147851	69987	86914	14	12	27	23	77	40	4115042	37	0	0	5	45 + 41 part	723592	93.606	1.003	0	1003.01	31.63	161964	4530557	47748	56298	23579	29594	30	26	69
ERR4022379	152	83	56	46	35	27	5390886	5370936	5298134	5222194	5049643	4781939	97	660578	5379737	4829781	68.99	69.3	196141	198259	105986	142591	8	7	17	14	80	26	4512383	41	0	0	1	53 + 29 part	855826	93.328	1.004	0	1021.89	32.55	161971	4522091	58746	68433	21750	38083	28	24	62
ERR4022382	266	95	60	49	34	26	5349299	5305629	5223859	5144104	4914901	4604596	121	757969	5323960	4829781	68.97	69.3	188938	190417	96340	117817	8	7	18	15	69	24	4100326	42	0	0	6	70 + 32 part	788495	93.579	1.003	0	1019.94	32.46	208260	4532409	68417	70171	29418	39665	27	23	57
ERR4022383	162	48	39	36	28	22	4997610	4968188	4946151	4920300	4793680	4591409	61	745550	4978198	4829781	69.29	69.3	241132	241132	163243	184105	6	6	12	11	86	21	4448989	41	0	0	3	16 + 26 part	447600	93.527	1.003	0	998.25	31.68	203132	4527253	60890	69924	32827	37508	26	24	54
ERR4022388	229	98	68	61	47	31	5357237	5322438	5252766	5197915	4965371	4367824	117	432533	5336827	4829781	68.97	69.3	135822	149990	71106	92964	13	11	26	21	67	34	4067404	42	0	0	3	54 + 43 part	795642	93.619	1.004	0	1016.19	32.55	171100	4537260	58663	68460	25333	34191	29	25	64
ERR4022389	328	101	50	45	37	29	5385709	5308649	5197661	5161808	5038061	4763171	148	660578	5341089	4829781	69.01	69.3	186678	196141	88289	112859	8	7	18	14	78	26	4311736	40	0	0	1	100 + 33 part	820044	93.309	1.003	0.02	1018.46	32.13	161971	4519207	58746	68433	24936	38083	28	24	61
ERR4022390	293	116	77	66	52	36	5511720	5464929	5379400	5303936	5092164	4523961	145	294991	5485749	4829781	68.85	69.3	126729	135743	68236	87826	15	13	30	23	67	33	3880506	42	0	0	6	78 + 41 part	951304	93.496	1.004	0	1001.3	31.91	171101	4530124	58150	66079	20618	34191	31	25	68
ERR4022391	183	53	42	37	31	25	4957242	4926937	4904840	4864679	4764395	4517699	65	745541	4934790	4829781	69.34	69.3	231931	231931	110365	110365	7	7	14	14	83	26	4413878	40	0	0	5	14 + 30 part	411599	93.393	1.003	0	994.5	31.77	203130	4520195	60687	60687	32812	32925	26	26	55
ERR4022393	277	83	49	45	38	28	5341222	5275832	5198275	5167772	5064894	4708673	123	660578	5301961	4829781	69.05	69.3	186678	196141	89782	112859	8	7	18	14	77	25	4257543	40	0	0	1	74 + 32 part	778011	93.327	1.004	0	1021.74	32.57	161971	4522064	58746	68433	24994	38083	28	24	60
ERR4022397	194	57	46	40	35	28	4960423	4928605	4904534	4857486	4781072	4513349	71	727757	4937901	4829781	69.33	69.3	186660	186660	91791	94871	7	7	16	15	86	28	4372766	39	0	0	3	19 + 28 part	415963	93.394	1.002	0	990.55	31.13	161872	4517936	54058	56460	32827	32925	29	28	59
ERR4022399	235	105	58	54	37	26	5466521	5432078	5317655	5290694	5013587	4617331	123	466236	5443871	4829781	68.82	69.3	187934	208539	91262	114911	9	8	19	15	71	29	4599187	43	0	0	3	69 + 38 part	878212	94.169	1.004	0	1037.84	33.07	224882	4562633	56423	68001	28008	40265	28	23	61
ERR4022403	225	89	58	51	37	26	5306634	5273425	5198235	5155659	4951502	4531236	108	455003	5286336	4829781	69.01	69.3	179024	197207	95826	117817	9	8	19	16	70	25	4038075	43	0	0	6	54 + 33 part	750017	93.571	1.004	0	1019.5	32.39	208260	4533177	68417	70171	29418	39524	27	23	56
ERR4022404	199	54	43	41	31	24	5053312	5019731	4995307	4980405	4836875	4580636	69	406255	5030376	4829781	69.26	69.3	239102	239102	163573	179448	8	8	15	14	85	26	4480998	41	0	0	2	18 + 28 part	502585	93.437	1.003	0	1005.32	32.22	161924	4523298	63646	69160	30499	32909	27	26	57
ERR4022406	325	187	97	73	46	34	5929878	5881343	5685702	5513372	5096771	4691349	223	400904	5907064	4829781	68.53	69.3	140933	167128	59195	123294	14	11	30	19	76	34	4115550	47	0	0	4	136 + 48 part	1391795	93.043	1.005	0	1015.4	30.13	186466	4507984	49779	67110	4274	35589	32	23	97
ERR4022407	238	93	60	53	37	25	5495374	5460097	5385056	5339901	5103172	4693123	110	592850	5471618	4829781	68.89	69.3	196847	244389	108512	138029	10	8	19	15	87	25	4465743	44	0	0	1	67 + 34 part	998806	92.426	1.002	0	1033.45	31.25	196631	4471654	60822	69211	20687	34967	29	24	65
ERR4022409	290	117	71	57	44	31	5447311	5402956	5302047	5205414	4994625	4525958	143	503945	5422421	4829781	68.89	69.3	135821	162877	73434	92988	11	9	24	19	70	29	3869122	41	0	0	5	84 + 36 part	880503	93.639	1.004	0	1013.43	32.28	171100	4538155	58663	68460	25333	34962	30	25	65
ERR4022412	188	57	46	41	34	28	4958758	4929874	4905508	4864625	4760280	4518464	70	727758	4938734	4829781	69.33	69.3	186662	186662	86822	94871	7	7	17	16	86	29	4392472	39	0	0	3	18 + 29 part	414770	93.385	1.003	0	996.24	31.66	161872	4520839	54058	56460	31047	34033	29	28	59
ERR4022413	145	48	42	38	32	25	5008260	4984016	4970470	4935383	4822691	4549552	63	657203	4993724	4829781	69.38	69.3	218478	218478	112105	120192	7	7	15	14	83	27	4413282	43	0	0	4	9 + 29 part	443551	93.957	1.003	0	995.3	31.71	162319	4545351	60684	64495	32868	36198	28	27	56
ERR4022414	262	121	78	60	47	32	5522344	5481540	5377762	5248906	5055443	4517191	148	310303	5501742	4829781	68.84	69.3	150040	163473	70635	93046	12	10	26	20	70	30	3939244	41	0	0	4	89 + 39 part	968036	93.505	1.004	0	1000.74	31.93	171101	4529821	59274	70108	25063	37183	30	24	65
ERR4022416	277	117	68	61	43	31	5561660	5524463	5411075	5356919	5108195	4641255	133	455074	5536690	4829781	68.79	69.3	157187	158631	87929	115040	14	12	25	20	73	29	4047989	45	0	0	1	80 + 37 part	980363	94.035	1.003	0	1012.62	32.45	161280	4552802	54566	67517	21538	37461	32	26	68
ERR4022417	244	90	57	52	37	28	5276134	5239281	5163526	5125531	4882453	4564104	108	351213	5251925	4829781	69.03	69.3	186333	187300	96232	137018	11	10	20	17	82	32	4432312	51	0	0	1	53 + 36 part	755785	92.81	1.003	0	1036.94	31.08	157492	4493462	60646	67197	25596	34974	28	25	61
ERR4022420	202	92	65	55	34	29	5429707	5405180	5347488	5279665	4967128	4793546	105	414321	5413877	4829781	68.9	69.3	174654	202361	104315	118938	10	8	20	16	79	26	4439635	45	0	0	1	59 + 33 part	923870	92.74	1.002	0	1023.47	30.59	158217	4486809	58185	70161	25100	37419	31	26	66
ERR4022423	167	89	61	52	35	28	5445648	5424435	5364668	5303056	5049068	4809529	102	616709	5433484	4829781	68.88	69.3	174654	212490	114093	118701	10	8	19	16	81	25	4455619	44	0	0	1	59 + 31 part	942129	92.741	1.003	0	1026.86	31.21	158217	4488216	58185	70161	25100	37419	31	26	66
ERR4022429	146	54	48	42	34	26	5022394	5000923	4988328	4937387	4789385	4484546	65	657548	5008413	4829781	69.37	69.3	165244	165244	95810	112105	7	7	17	15	84	30	4425591	43	0	0	3	9 + 30 part	457667	93.963	1.003	0	996.1	31.62	162340	4544661	60684	64498	28686	36198	28	27	58
ERR4022430	133	46	41	37	31	25	5009619	4985975	4977096	4942009	4829279	4605594	59	657548	4994663	4829781	69.38	69.3	218478	218478	120191	126700	7	7	15	14	83	27	4468459	42	0	0	4	8 + 29 part	443488	93.984	1.003	0	996.75	31.75	162340	4546745	64498	69247	32869	36920	28	26	56
ERR4022433	334	139	83	67	41	31	5734073	5683678	5550757	5440249	5055247	4669280	166	426160	5703815	4829781	68.65	69.3	147727	158388	75243	98026	11	9	25	18	76	31	4368846	43	0	0	1	115 + 37 part	1198979	93.036	1.003	0	1004.2	32.05	161872	4502394	50541	67219	13594	33517	33	26	81
ERR4022434	396	165	103	85	57	39	5846230	5788835	5654606	5537889	5117519	4444974	197	429838	5812762	4829781	68.67	69.3	95825	116373	59068	80352	19	14	38	27	70	37	3779587	43	0	0	3	114 + 45 part	1263425	93.878	1.003	0	1009.41	31.85	161263	4543856	42138	56726	11493	30644	40	29	96
ERR4338973	163	63	46	43	37	29	5250167	5226391	5184629	5161894	5070594	4788932	76	670717	5235388	4829781	69.05	69.3	190694	192333	100738	126349	9	8	19	16	82	27	4438801	39	0	0	4	25 + 36 part	718840	93.223	1.003	0	1033.46	33.23	158255	4515398	63300	67401	27484	32925	30	27	63
ERR4338989	586	95	65	58	44	30	5372367	5229508	5158961	5109097	4872039	4362431	126	412519	5251169	4829781	69.02	69.3	162816	178933	75529	94637	11	10	24	20	74	36	4145780	46	0	0	6	55 + 47 part	722803	93.481	1.003	0	1013.84	31.69	161374	4522650	66550	70105	25256	32915	27	24	60
ERR4338995	255	103	73	58	44	28	5239838	5203056	5130361	5023909	4808093	4184684	124	413582	5217597	4829781	69.13	69.3	152360	162950	79742	91429	12	11	24	21	74	34	3975663	43	0	0	2	51 + 42 part	695086	93.305	1.004	0	986.57	30.42	162421	4515444	49442	58109	27394	32827	30	27	65
ERR4338997	207	88	58	55	44	29	5411595	5383857	5309481	5288883	5105844	4568234	104	455978	5394534	4829781	68.9	69.3	169887	170181	98418	112859	11	10	22	18	72	33	4581248	43	0	0	1	48 + 42 part	834472	94.144	1.003	0	1033.42	32.92	225048	4558285	56527	63586	28487	39208	29	24	61
ERR4339008	353	123	77	67	49	34	5269262	5213053	5108331	5039833	4699459	4148576	146	416635	5228388	4829781	69.11	69.3	101960	105136	71339	74468	15	13	30	26	78	40	4082588	43	0	0	4	64 + 48 part	680176	93.837	1.004	0	1020.05	30.34	158255	4542266	52998	56653	22862	30644	31	28	68
ERR4339014	210	104	65	48	37	27	5563119	5534578	5433528	5319039	5154969	4811519	124	713544	5547174	4829781	68.89	69.3	186618	222060	83450	123764	8	6	18	13	78	23	4390753	41	0	0	2	83 + 29 part	1023443	93.327	1.004	0	1024.08	32.59	161971	4522041	60715	69227	17488	38083	29	23	67
ERR4339016	149	65	51	43	31	23	5088930	5067379	5038054	4974881	4806590	4473885	78	464830	5076410	4829781	69.2	69.3	213165	228508	127847	129881	9	8	16	15	75	25	4370869	42	0	0	2	33 + 31 part	572321	92.993	1.003	0	1024.9	31.71	224245	4502349	69226	70221	31269	37419	26	25	55
ERR4339023	237	98	68	53	42	28	5239673	5204464	5130609	5025064	4859818	4313082	119	577134	5218741	4829781	69.13	69.3	152360	183433	79742	97558	11	10	23	19	75	32	4033210	44	0	0	2	51 + 41 part	697347	93.329	1.003	0	983.21	29.88	203135	4514636	50174	64489	28671	32914	29	25	63
ERR4339024	227	53	42	36	30	26	5078467	5039911	5015951	4972971	4859469	4698101	68	727669	5049731	4829781	69.27	69.3	232805	232805	110367	142300	7	7	15	14	86	25	4472529	40	0	0	5	17 + 27 part	528100	93.396	1.002	0	988.4	31.35	161872	4518031	56460	60687	30486	32925	29	27	59
ERR4339027	286	105	67	55	44	31	5388436	5341976	5256027	5170656	5008782	4524547	134	503946	5362012	4829781	68.93	69.3	164837	179300	73433	95660	10	9	23	18	69	31	4200469	42	0	0	4	71 + 38 part	825328	93.604	1.003	0	1009.21	31.9	214975	4532076	61680	69243	25529	35542	27	23	61
ERR4339028	255	118	81	69	48	31	5837388	5803451	5718718	5630072	5295144	4672001	136	503774	5816249	4829781	68.63	69.3	153184	179350	67059	115393	12	9	26	18	74	32	4364115	44	0	0	0	81 + 39 part	1318997	92.922	1.002	0	1010.33	31.26	214964	4495046	50794	67209	9898	34191	33	25	85
ERR4388993	162	131	104	90	61	38	4790529	4780024	4714924	4613343	4112162	3321369	137	191362	4784210	4829781	69.32	69.3	69501	69501	39455	39455	22	22	45	45	2	2	192599	4	0	0	0	0 + 1 part	5402	98.847	1.001	0	6.49	2.16	165101	4778057	69501	69501	39455	39213	23	23	46
ERR4560303	611	227	177	145	71	18	4882641	4809743	4665575	4438952	3162779	1284174	246	152446	4823456	4829781	69.32	69.3	34248	34248	20875	20875	46	46	92	92	3	3	100205	4	0	0	0	1 + 0 part	505	98.624	1.013	0	3.04	1.7	152194	4820771	33802	33802	20592	20592	47	47	94
ERR4560304	221	105	84	79	55	33	4974258	4937886	4882455	4846315	4429278	3632196	114	343735	4944525	4829781	69.34	69.3	91972	91972	49407	51315	17	17	35	33	3	3	373646	4	0	0	0	2 + 0 part	1359	98.706	1.037	0	2.87	1.59	236751	4940894	91137	91137	49407	51315	18	18	36
ERR4560305	170	130	102	91	61	35	4774386	4765169	4698822	4616568	4085849	3184042	133	184462	4767031	4829781	69.32	69.3	73350	69626	37300	33873	22	23	44	46	0	0	0	4	0	0	0	0 + 0 part	0	98.658	1	0	2.69	1.66	184443	4765975	73350	69626	37214	33802	22	23	44
ERR4560306	190	118	95	89	57	34	4783940	4767328	4712393	4671400	4117183	3315790	126	184384	4772478	4829781	69.33	69.3	80479	80041	39084	38641	20	21	40	42	0	0	0	3	0	0	0	0 + 0 part	0	98.747	1.001	0	2.62	1.45	184365	4770743	80477	80041	39022	38641	20	21	41
ERR4560307	1227	412	257	180	45	5	4935642	4770762	4345794	3793444	1667288	296818	450	76071	4797800	4829781	69.3	69.3	19323	19323	10965	10936	79	79	162	164	1	1	30867	13	0	0	0	8 + 1 part	5545	98.645	1.006	0	2.79	1.53	76071	4790878	19323	19016	10965	10815	79	80	162
ERR4560308	620	453	279	175	37	3	4747795	4693112	4219361	3444549	1329306	181181	492	72952	4722334	4829781	69.29	69.3	15788	15472	9220	8965	91	95	186	195	6	6	119497	10	0	0	0	0 + 0 part	0	97.736	1	0	11.69	2.52	72952	4720775	15736	15448	9220	8954	92	96	187
ERR4560309	221	128	102	90	61	34	4793199	4768364	4703327	4617630	4134027	3119758	133	216808	4771430	4829781	69.33	69.3	72868	72868	40320	39185	22	22	45	46	0	0	0	3	0	0	0	0 + 0 part	0	98.719	1.001	0	2.62	1.45	216789	4769826	72868	72868	40320	39181	22	22	45
ERR4560310	499	194	157	131	69	26	4881763	4828970	4732559	4543924	3509333	2044590	206	164732	4837206	4829781	69.3	69.3	40328	40328	23267	23267	35	35	74	74	2	2	130306	5	0	0	0	0 + 0 part	0	98.659	1.015	0	2.75	1.59	164713	4835541	40328	40328	22363	23267	36	36	76
ERR4560311	199	126	106	96	64	32	4774456	4759180	4710057	4645428	4094593	2959994	136	186360	4765784	4829781	69.33	69.3	65686	65686	34357	32893	23	23	47	49	1	1	14690	4	0	0	0	0 + 0 part	0	98.635	1	0	2.92	1.68	186300	4764332	65681	65681	34357	32893	23	23	47
ERR4560312	488	361	233	151	51	12	4748853	4714088	4381985	3785837	2134487	742600	386	77475	4731186	4829781	69.3	69.3	23222	22985	12117	11699	61	63	131	137	6	6	104331	7	0	0	0	0 + 0 part	0	97.875	1.001	0	8.93	2.56	77475	4728610	23222	22770	12078	11689	61	64	132
ERR4560313	211	131	104	94	60	32	4775776	4763178	4694448	4625300	4031288	3044006	136	187192	4766889	4829781	69.33	69.3	73234	73234	34156	32783	22	22	46	47	0	0	0	5	0	0	0	0 + 0 part	0	98.644	1.001	0	2.94	1.66	187173	4765087	73210	73210	34156	32783	22	22	46
ERR4560314	264	197	153	129	68	25	4773076	4753370	4651223	4467897	3427904	1961554	201	131107	4756263	4829781	69.3	69.3	40512	40183	23353	22308	35	36	74	77	2	2	43472	5	0	0	0	0 + 0 part	0	98.415	1.001	0	3.35	1.73	131107	4754833	40176	39068	23067	22308	35	36	75
ERR4560315	258	127	102	94	58	31	4834021	4802839	4741330	4684004	4085901	3143284	136	225035	4808233	4829781	69.34	69.3	73053	73053	33968	33968	20	20	43	43	1	1	69718	2	0	0	0	3 + 0 part	1745	98.743	1.008	0	2.6	1.45	225035	4805116	73053	73053	33965	33965	20	20	44
ERR4560316	181	125	98	90	59	35	4783650	4766548	4705061	4652940	4138704	3259248	133	188152	4771633	4829781	69.32	69.3	73054	73054	40808	40307	22	22	43	44	1	1	89781	2	0	0	0	1 + 0 part	583	98.73	1.001	0	2.77	1.51	187900	4770044	71885	71885	40808	40307	22	22	43
ERR4560317	456	340	232	153	52	14	4769467	4734735	4458428	3890625	2259638	988036	364	115194	4751899	4829781	69.3	69.3	22697	21737	13286	12504	57	59	125	129	7	6	65663	7	0	0	0	0 + 0 part	0	97.919	1.005	0	7.76	1.97	115194	4748746	21737	21210	13284	12481	58	60	126
ERR4560318	244	141	110	101	64	30	4788866	4756434	4680967	4612021	3972042	2739110	150	213959	4762411	4829781	69.31	69.3	62784	58162	32124	31610	24	25	51	52	2	1	833	3	0	0	0	1 + 0 part	543	98.529	1.001	0	2.9	1.64	213940	4759998	62678	58162	32124	31610	24	25	51
ERR4560319	277	156	118	107	66	34	4791727	4762597	4664967	4586960	3857338	2792823	161	266435	4765921	4829781	69.32	69.3	59053	58162	28089	27737	27	28	56	58	1	1	266435	3	0	0	0	0 + 0 part	0	98.602	1.001	0	3.09	1.64	154524	4763810	59008	58162	28089	27651	28	29	57
ERR4560320	254	175	131	110	66	30	4770476	4759121	4652803	4501552	3765653	2456814	178	184245	4760859	4829781	69.32	69.3	53020	50329	30149	29538	29	30	60	62	1	1	38081	6	0	0	0	0 + 0 part	0	98.539	1	0	3.7	1.79	184205	4759557	52972	50329	29560	29181	29	30	60
ERR4560321	463	354	246	162	57	6	4755551	4723073	4444694	3837126	2103040	414524	371	96655	4735020	4829781	69.29	69.3	22124	21783	13057	12177	69	71	138	143	7	7	109910	5	0	0	0	0 + 0 part	0	97.922	1.001	0	4.14	1.65	96655	4731717	21794	21697	12835	11996	70	72	139
ERR4560322	273	179	139	113	60	35	4770563	4750691	4647464	4445880	3545313	2688947	191	147126	4758505	4829781	69.32	69.3	57905	57905	24743	23651	30	30	61	64	1	1	2660	5	0	0	0	0 + 1 part	1391	98.418	1.001	0	7.41	2.1	147085	4755375	57905	57905	24743	23620	30	30	61
ERR4560323	408	301	214	150	58	18	4761597	4729425	4500438	4034099	2490348	1166491	321	107371	4744359	4829781	69.31	69.3	25768	25690	15877	14599	54	56	112	117	11	11	182861	8	0	0	0	0 + 0 part	0	98.07	1.002	0	7.3	2.11	107371	4741416	25687	25043	15621	14348	54	56	113
ERR4560324	199	149	115	102	63	34	4780012	4764394	4685766	4589442	3943473	2910926	155	236790	4768432	4829781	69.32	69.3	64067	63348	33151	32842	25	26	51	52	0	0	0	3	0	0	0	0 + 0 part	0	98.677	1.001	0	2.62	1.55	236790	4767482	64067	63345	33073	32842	25	26	51
ERR4560325	255	164	123	108	63	32	4794390	4765984	4674995	4565358	3786288	2686484	170	187641	4769963	4829781	69.3	69.3	57405	57052	29142	28934	27	28	56	57	1	1	55872	4	0	0	0	4 + 0 part	3719	98.627	1.001	0	2.83	1.49	187389	4764777	57405	57052	28934	27982	27	28	57
ERR4560326	181	115	90	81	55	35	4773249	4761754	4700101	4642907	4203210	3489046	121	236735	4765837	4829781	69.33	69.3	86288	86288	48467	44171	19	19	37	38	1	1	94501	4	0	0	0	0 + 0 part	0	98.641	1	0	2.88	1.64	236735	4764616	83285	83285	44171	41622	19	19	38
ERR4560327	195	124	99	92	59	33	4787788	4766704	4705738	4659400	4110630	3182132	131	216802	4771552	4829781	69.32	69.3	71917	71917	40533	39224	21	21	42	43	3	2	181616	4	0	0	0	0 + 0 part	0	98.718	1.001	0	2.66	1.47	216783	4769423	71914	71914	40448	39224	21	21	42
ERR4560328	196	153	119	107	64	33	4777282	4764860	4682655	4605682	3859550	2740158	159	154526	4768682	4829781	69.32	69.3	58162	57540	31610	31519	27	28	55	56	0	0	0	2	0	0	0	0 + 0 part	0	98.681	1.001	0	2.77	1.45	154526	4767662	58162	57540	31610	31519	27	28	55
ERR4560329	180	108	89	81	52	31	4777241	4763840	4715190	4656746	4166564	3424683	114	371044	4768119	4829781	69.33	69.3	92314	92314	42785	41055	17	17	35	36	2	2	371793	5	0	0	0	0 + 0 part	0	98.677	1	0	2.96	1.62	236699	4766469	92314	92314	42785	41002	18	18	36
ERR4560330	273	195	153	124	60	26	4772517	4747963	4642473	4431175	3300337	2100665	208	134199	4756889	4829781	69.31	69.3	41279	40949	23061	22313	33	34	72	74	2	2	88821	5	0	0	0	1 + 0 part	527	98.402	1.001	0	3.64	1.79	133947	4753846	41279	40949	23061	22313	33	34	73
ERR4560331	612	177	147	128	71	31	4931409	4822857	4748355	4614929	3683242	2309994	192	120027	4832606	4829781	69.32	69.3	48712	48712	25589	25589	34	34	69	69	7	7	188668	1	0	0	0	2 + 0 part	1202	98.646	1.014	0	3	1.49	120008	4829517	45813	45813	25589	25589	34	34	70
ERR4560332	194	106	87	81	56	36	4787209	4767293	4719906	4678135	4234661	3492247	114	216808	4772537	4829781	69.32	69.3	80847	80847	48847	48463	20	20	38	39	1	1	30393	6	0	0	0	1 + 0 part	566	98.748	1.001	0	2.94	1.55	216789	4770815	80847	80847	48847	48463	20	20	38
ERR4560333	238	181	142	119	63	31	4775068	4757593	4671910	4506687	3562438	2466883	188	129656	4761896	4829781	69.31	69.3	54137	53462	24934	24352	30	31	64	66	0	0	0	3	0	0	0	1 + 0 part	506	98.531	1.001	0	3.09	1.55	129656	4759934	54137	53462	24934	24352	30	31	64
ERR4560334	3636	281	212	155	61	15	6001922	4758135	4602473	4177066	2649594	1006811	461	118055	4868020	4829781	68.86	69.3	27863	27863	14571	14925	53	53	113	111	9	9	102448	2	0	0	0	174 + 0 part	112770	98.306	1.002	0	3.62	1.79	118055	4750840	26802	27572	14300	14527	54	53	114
ERR4560335	240	169	131	111	60	27	4786248	4762734	4674219	4529112	3686436	2514749	177	213973	4767716	4829781	69.3	69.3	55902	54798	27864	26974	25	26	56	58	1	1	55902	2	0	0	0	4 + 0 part	3626	98.599	1	0	2.86	1.49	213954	4763417	54798	53063	27706	25428	25	26	57
ERR4560336	177	124	98	89	57	34	4781439	4768471	4708572	4649160	4087958	3233002	129	225035	4771522	4829781	69.33	69.3	73045	73045	42250	39186	21	21	42	43	0	0	0	2	0	0	0	0 + 0 part	0	98.742	1.001	0	2.81	1.51	225035	4770519	73045	73045	42250	39186	21	21	42
ERR4560337	304	182	142	121	61	35	4805143	4777912	4674873	4525618	3519851	2599463	189	144832	4782320	4829781	69.32	69.3	54070	54070	23570	23053	32	32	64	66	6	6	276052	3	0	0	0	1 + 0 part	597	98.706	1.003	0	3.75	1.51	144580	4780936	51510	50795	23376	22374	32	33	67
ERR4560339	172	109	89	83	55	36	4785035	4768917	4720168	4679251	4203366	3495096	113	187641	4771303	4829781	69.32	69.3	80246	80246	49416	49275	20	20	38	39	0	0	0	3	0	0	0	0 + 0 part	0	98.742	1	0	2.68	1.53	187389	4769994	80177	80177	49416	49275	20	20	38
ERR4560341	277	166	127	113	65	30	4785468	4764213	4669829	4574390	3761054	2535754	173	154489	4768520	4829781	69.32	69.3	52683	52683	28731	28002	28	28	59	60	0	0	0	3	0	0	0	0 + 0 part	0	98.66	1.001	0	2.75	1.55	154489	4766895	52683	52683	28731	28002	28	28	59
ERR4560342	248	179	138	118	66	30	4782712	4760713	4657663	4515165	3633513	2379234	189	137402	4767303	4829781	69.31	69.3	48368	48368	27694	25428	31	31	64	66	0	0	0	2	0	0	0	2 + 0 part	1244	98.622	1.001	0	2.88	1.62	137402	4764957	48368	48368	27694	25428	31	31	64
ERR4560343	257	187	143	117	67	27	4767524	4754788	4642648	4443639	3611281	2205885	193	139962	4758410	4829781	69.32	69.3	45786	43030	25384	24892	31	32	66	68	1	1	1639	2	0	0	0	0 + 0 part	0	98.456	1.001	0	3.3	1.6	139962	4755964	45786	42998	25384	24852	31	32	66
ERR4560344	454	185	140	124	73	26	4822982	4763502	4643949	4528829	3668622	2025522	197	134258	4771903	4829781	69.31	69.3	45786	44347	27000	25779	34	35	70	72	2	2	136067	4	0	0	0	3 + 0 part	1813	98.634	1.001	0	3.53	1.85	134006	4768093	44347	44023	25779	25384	35	36	72
ERR4560345	190	151	114	102	61	32	4777489	4766110	4676506	4591044	3902104	2888542	155	184426	4768788	4829781	69.32	69.3	64108	62800	30936	30575	24	25	50	52	0	0	0	2	0	0	0	0 + 0 part	0	98.688	1	0	2.71	1.45	184407	4768050	64108	62780	30936	30505	24	25	50
FDAARGOS305	1	1	1	1	1	1	4832477	4832477	4832477	4832477	4832477	4832477	1	4832477	4832477	4829781	69.3	69.3	4832477	4832477	4832477	4832477	1	1	1	1	3	1	4832477	3	0	0	0	0 + 0 part	0	99.994	1.001	0	1.1	1.59	3474663	4830658	3474663	3474663	712535	712535	1	1	2
HF1	313	205	156	126	65	30	5251565	5206927	5080931	4866325	3901613	2674863	233	186366	5226454	4829781	68.98	69.3	52096	55448	24574	30590	29	26	66	55	73	54	2796299	40	0	0	4	49 + 56 part	765872	92.097	1.003	0	1006.48	29.18	123777	4454160	28800	31592	10604	14236	50	44	124
HF3	399	274	199	156	69	20	5258000	5211574	5024227	4710605	3239071	1509006	299	160891	5229107	4829781	68.93	69.3	32810	35156	18856	22222	48	42	100	86	67	52	1980463	41	0	0	4	54 + 65 part	773867	91.958	1.003	0	1017.48	28.39	107873	4447351	22087	24255	8991	11635	73	64	162
HF4	304	206	158	123	65	35	5221809	5180962	5051337	4812353	3841784	2688116	228	146519	5197925	4829781	69.01	69.3	51612	55181	23820	34130	34	30	68	58	71	50	2565510	44	0	0	4	40 + 48 part	743446	91.965	1.003	0	1009.91	29.36	122798	4447462	29543	32887	11032	14146	52	46	124
HJW	1	1	1	1	1	1	4961843	4961843	4961843	4961843	4961843	4961843	1	4961843	4961843	4829781	69.28	69.3	4961843	4961843	4961843	4961843	1	1	1	1	124	1	4961843	51	0	0	0	0 + 1 part	440454	93.331	1.003	0	1017.24	31.59	216805	4521169	59828	60107	32817	37519	25	24	54
hominissuis_104	1	1	1	1	1	1	5475491	5475491	5475491	5475491	5475491	5475491	1	5475491	5475491	4829781	68.99	69.3	5475491	5475491	5475491	5475491	1	1	1	1	127	1	5475491	44	0	0	0	0 + 1 part	945957	93.44	1.004	0	1005.22	33.97	203124	4529447	50143	69246	19948	31247	30	25	71
hominissuis_H87	1	1	1	1	1	1	5626623	5626623	5626623	5626623	5626623	5626623	1	5626623	5626623	4829781	68.78	69.3	5626623	5626623	5626623	5626623	1	1	1	1	133	1	5626623	45	0	0	0	0 + 1 part	1078748	93.708	1.005	0	1020.48	33.36	214979	4547794	58663	70108	15564	34682	29	23	73
hominissuis_TH135	1	1	1	1	1	1	4951217	4951217	4951217	4951217	4951217	4951217	1	4951217	4951217	4829781	69.33	69.3	4951217	4951217	4951217	4951217	1	1	1	1	121	1	4951217	41	0	0	0	0 + 1 part	458563	92.567	1.005	0	1062.29	32.99	203313	4492612	63505	66601	31199	32952	26	25	54
HP17	214	177	139	121	68	33	5392307	5373482	5292531	5151912	4253988	2991528	196	176304	5387133	4829781	68.92	69.3	61385	69659	29620	38784	28	24	61	48	71	49	2821021	42	10	318	8	31 + 50 part	873460	90.79	1.029	2080.79	1022.95	28.53	126669	4395503	30627	33093	9490	16388	54	45	129
IH065	484	306	209	159	69	18	5121915	5048683	4795924	4433067	3005023	1268180	350	106597	5080024	4829781	69.11	69.3	28993	30893	15258	16360	52	48	112	100	65	54	1718272	35	0	0	6	71 + 55 part	629067	91.858	1.003	0	991.2	27.95	106444	4443079	20288	21496	9249	10933	69	63	158
IH068	287	189	135	111	69	38	5214580	5175585	5044683	4880395	4202708	3066890	210	173141	5190065	4829781	69.14	69.3	57320	61774	32737	37618	30	27	59	51	64	44	2626235	36	0	0	0	46 + 53 part	697518	92.758	1.003	0	982.23	29.04	136520	4485084	32927	36613	12714	17110	45	39	105
IH145	342	127	104	93	60	37	5217578	5138607	5095809	5026434	4479802	3634502	154	201947	5156145	4829781	69.05	69.3	82887	84712	41445	50062	21	19	43	37	80	41	3333410	43	0	0	2	38 + 50 part	637140	93.312	1.003	0	1064.43	31.77	114348	4514798	36315	38946	18128	21922	44	39	93
IH149	366	246	170	134	69	28	5211422	5163589	4975680	4733756	3681226	2213217	275	156801	5184016	4829781	69.03	69.3	43738	46138	21680	25582	37	33	78	67	71	52	2339677	39	0	0	6	38 + 58 part	723544	92.105	1.003	0	1008.28	29.09	101204	4454111	25248	28739	9352	12185	58	51	139
IH217	162	116	90	74	53	34	5330540	5307177	5258743	5143225	4783357	4106495	136	313218	5321819	4829781	69.04	69.3	104650	117223	58146	70680	16	13	32	27	79	41	4030564	41	0	0	2	46 + 47 part	860119	92.031	1.004	0	1044.03	31.32	166258	4457850	42049	43921	18730	28382	38	32	81
IH483	415	290	197	161	73	29	5752685	5702311	5481668	5214146	3779380	2243528	324	134091	5724956	4829781	68.68	69.3	39072	45932	19479	25750	44	33	97	67	75	52	2469529	40	0	0	4	78 + 62 part	1290009	91.493	1.004	0	1042.12	28.79	111421	4427594	19325	23595	3316	11841	78	58	226
IH532	327	209	156	126	71	33	5439676	5392219	5266720	5035510	4115234	2815541	240	269630	5413326	4829781	68.91	69.3	53915	59271	25550	35232	31	26	69	54	74	48	2541328	33	0	0	6	44 + 57 part	951499	92.114	1.003	0	1040.78	29.15	103204	4455414	26365	33090	8878	14452	56	47	139
IH550	419	288	199	146	67	19	5192099	5139963	4901112	4519125	3200072	1468838	317	131523	5160485	4829781	69.08	69.3	33558	35054	17512	20381	47	42	99	86	65	52	1924366	40	0	0	8	72 + 60 part	710117	91.861	1.003	0	1000.09	29.01	119574	4442976	23985	26389	9325	11829	64	58	149
IH560	328	240	166	129	71	31	5384255	5348026	5144158	4869220	3909335	2474490	262	185368	5363852	4829781	68.88	69.3	45487	50848	23212	29685	36	30	76	61	78	53	2490324	36	0	0	2	53 + 54 part	863697	92.943	1.002	0	1022.35	29.41	103346	4495919	26277	29593	8785	13228	58	48	146
IH660	552	325	203	151	75	24	5358590	5259788	4993479	4619189	3416244	1602632	386	98472	5305448	4829781	68.95	69.3	34518	38545	15920	21751	50	43	104	84	69	55	1935386	41	0	0	5	134 + 48 part	807407	92.701	1.005	0	1030.92	30.31	80180	4487283	24700	26584	8621	12795	68	59	155
IH687	272	146	112	97	65	35	5089743	5037905	4957295	4858322	4269569	3086529	176	219123	5058840	4829781	69.08	69.3	62214	64602	38842	42919	26	24	51	47	73	46	3013150	44	0	0	1	41 + 43 part	636793	91.355	1.002	0	1029.27	30.46	123007	4417028	36650	37385	17201	19011	42	39	92
IH788	1062	117	92	80	54	36	5397364	5036189	4985768	4903449	4453108	3739832	228	251777	5103679	4829781	69.01	69.3	88714	92590	48936	54498	19	17	38	34	77	39	3410751	42	0	0	1	120 + 36 part	711730	90.699	1.003	0	1049.79	31.21	131593	4387332	37751	39217	17471	20601	41	37	86
IH799	402	248	175	134	66	33	5106249	5043321	4877621	4585714	3475830	2356599	289	129996	5070982	4829781	69.11	69.3	42975	44274	20514	23134	38	35	81	73	78	58	2406191	41	0	0	3	54 + 56 part	584964	92.564	1.003	0	1022.05	29.3	93399	4476996	25260	28386	10070	11796	57	53	134
IH801	376	266	187	146	77	27	5335072	5288432	5077272	4771043	3651937	1893017	298	130278	5311871	4829781	68.99	69.3	37727	40376	20573	25560	45	39	92	76	76	58	2378209	37	0	0	3	45 + 58 part	877904	91.481	1.004	0	1028.03	28.34	104143	4424974	22151	23325	6812	11074	68	58	170
IH945	510	316	206	146	71	19	5089718	5013670	4729949	4294136	3062986	1279834	360	111736	5043299	4829781	69.11	69.3	30960	31279	16231	19695	52	49	106	97	78	61	1858013	43	0	0	4	59 + 56 part	572155	92.205	1.004	0	1020.3	29.42	72924	4460776	21842	23267	8435	10305	75	70	162
JII1961	1	1	1	1	1	1	4829728	4829728	4829728	4829728	4829728	4829728	1	4829728	4829728	4829781	69.3	69.3	4829728	4829728	4829728	4829728	1	1	1	1	0	0	0	3	0	0	0	0 + 0 part	0	99.992	1	2.07	6.09	1.04	4829188	4829188	4829188	4829188	4829188	4829188	1	1	1
JIII386	6	6	6	6	6	6	4850274	4850274	4850274	4850274	4850274	4850274	6	1505968	4850274	4829781	69.16	69.3	1245802	1245802	591024	591024	2	2	4	4	40	6	4850274	39	3	9	0	0 + 4 part	107335	97.862	1.003	211.6	94.74	12.84	670326	4725974	194656	194656	107346	107346	7	7	14
JPH1	1	1	1	1	1	1	5491452	5491452	5491452	5491452	5491452	5491452	1	5491452	5491452	4829781	68.86	69.3	5491452	5491452	5491452	5491452	1	1	1	1	109	1	5491452	45	0	0	0	0 + 1 part	956965	93.475	1.004	0	1012.62	37.01	224110	4534393	69971	73505	25902	42573	24	20	55
JQ5	176	158	128	101	66	32	4735471	4724245	4654393	4456947	3863523	2626160	171	136374	4733750	4829781	69.1	69.3	54856	54554	30909	30549	28	29	56	58	16	16	745112	243	0	0	0	2 + 9 part	97707	96.7	0.993	0.02	92.78	49.78	130106	4629634	48747	48656	26964	24567	30	31	63
JQ6	176	158	128	101	65	32	4697010	4685873	4616889	4421665	3807349	2605569	169	135550	4694367	4829781	69.01	69.3	54634	54461	30688	29395	28	29	56	59	17	17	829873	331	0	0	0	2 + 11 part	99851	96.312	0.988	0	101.19	71.65	129794	4587432	47710	44668	26756	22586	31	33	64
K10	1	1	1	1	1	1	4829781	4829781	4829781	4829781	4829781	4829781	1	4829781	4829781	4829781	69.3	69.3	4829781	4829781	4829781	4829781	1	1	1	1	0	0	0	0	0	0	0	0 + 0 part	0	100	1	0	0	0	4829781	4829781	4829781	4829781	4829781	4829781	1	1	1
Kin16	268	189	130	107	62	35	5216878	5185366	5039167	4876643	4138811	3144479	204	193144	5196786	4829781	69.02	69.3	61373	72107	33623	36778	25	22	54	47	76	45	3041302	41	0	0	3	63 + 54 part	727667	92.295	1.003	0	1020	29.28	124146	4463736	34967	37385	13312	18448	44	39	100
Kin27	347	225	171	146	60	26	5126590	5077529	4929705	4756705	3326911	2123420	258	143701	5100166	4829781	69.08	69.3	41084	43052	20881	21638	36	33	82	73	67	48	2196059	42	0	0	5	58 + 56 part	611327	92.689	1.003	0	1004.65	28.99	106742	4481675	28700	29246	11670	14518	53	49	120
Kin28	327	194	147	124	76	30	5389591	5336302	5219940	5040301	4225178	2629197	225	162248	5358536	4829781	68.9	69.3	46858	55433	27358	31785	32	27	69	55	73	55	2547197	44	0	0	8	31 + 60 part	867382	92.739	1.003	0	1011.79	29.05	114206	4485688	26327	29593	9978	16464	53	44	129
LYM122	175	140	104	91	57	35	5092537	5077948	4998103	4898950	4304542	3504720	151	275268	5085419	4829781	69.23	69.3	75210	79239	38307	45014	20	19	43	38	83	48	3471412	43	2	14	6	22 + 50 part	552724	93.362	1.005	86.9	998.05	32.49	123853	4520811	37648	39056	17854	21723	41	38	89
MA_20180520485	257	121	91	83	56	38	5161320	5128689	5044238	4986669	4526489	3833611	134	221779	5137417	4829781	69.21	69.3	96417	107123	48787	56800	19	18	39	34	81	45	3634947	35	0	0	5	20 + 58 part	640828	92.867	1.003	0	998.56	29.81	129683	4490475	39280	40663	16899	22654	40	36	86
MA_80180295894	245	138	101	86	63	36	5145767	5115610	5020473	4908533	4507474	3539743	153	322455	5126600	4829781	69.2	69.3	70675	79317	43109	48344	21	19	43	38	81	47	3450893	38	0	0	5	30 + 52 part	635418	92.681	1.003	0	997.77	29.53	178101	4484383	36565	38377	15708	20922	42	38	92
MA_80180315516	452	207	146	114	71	41	5576788	5512179	5376513	5147237	4386465	3375175	235	167885	5531872	4829781	68.82	69.3	63471	74955	30384	39195	31	26	63	47	77	49	2907985	36	0	0	5	83 + 57 part	1023007	93.026	1.004	0	990.31	30.65	100145	4498290	32097	37085	10526	19738	53	43	124
MA_80180475564	285	171	126	113	75	36	5419455	5391263	5286006	5192766	4593619	3200751	184	164770	5400315	4829781	68.9	69.3	63783	71848	34555	41156	28	24	57	46	80	45	2789605	40	0	0	3	57 + 51 part	924826	92.38	1.003	0	1025.29	29.83	121919	4468563	32905	38344	12642	20198	47	40	109
MA_80180475574	279	139	104	91	60	39	5216458	5177926	5094045	5006181	4497013	3772160	157	229632	5191457	4829781	69.1	69.3	72172	75243	42302	51425	20	18	42	37	65	36	2950955	45	0	0	4	35 + 53 part	655714	93.682	1.002	0	1001.78	30.96	135644	4529755	38814	42332	19648	23611	37	33	83
MA_80180545569	471	267	155	118	71	37	5880661	5820619	5545935	5272669	4529130	3395598	299	209016	5843580	4829781	68.63	69.3	65580	76341	27250	41903	29	22	66	42	77	45	3105603	36	0	0	6	124 + 83 part	1325968	93.105	1.005	0	995.64	30.42	111928	4508934	30486	37097	4526	19962	54	39	153
MA_80180585985	256	124	96	88	55	31	5204681	5169643	5100421	5042643	4449717	3578336	142	278216	5181558	4829781	69.09	69.3	86776	103351	44817	49744	17	15	38	32	87	46	3762188	41	0	0	4	37 + 44 part	712710	92.284	1.003	0	1024.02	30.29	131061	4464254	38145	40092	17738	22107	39	35	87
MAC109	1	1	1	1	1	1	5188883	5188883	5188883	5188883	5188883	5188883	1	5188883	5188883	4829781	69.11	69.3	5188883	5188883	5188883	5188883	1	1	1	1	125	1	5188883	54	0	0	0	0 + 1 part	635778	93.882	1.004	0	1038.03	31.54	192964	4552992	69138	73200	30638	39976	25	22	53
MAHE1016	238	188	140	118	66	34	5120580	5095582	4976399	4815178	3955911	2757370	208	196498	5110775	4829781	69.16	69.3	54499	58139	29047	32346	31	28	62	55	85	54	2691588	46	0	0	2	44 + 48 part	593813	93.068	1.005	0	971.06	30.06	121251	4504386	30499	31729	14124	16455	52	48	111
MAHE1041	155	113	86	76	53	34	5177134	5159137	5097214	5022150	4622553	3922292	126	284972	5168099	4829781	69.16	69.3	91485	100159	50951	55743	15	13	34	29	86	43	3781364	44	0	0	1	21 + 41 part	635704	93.41	1.005	0	1007.76	31.96	147532	4523579	39001	40102	17601	22108	38	34	85
MAHE106	185	142	104	90	57	38	5111701	5091350	5004617	4894483	4314498	3614833	164	215670	5105764	4829781	69.12	69.3	72338	78960	44159	47673	21	19	43	39	82	44	3294355	37	0	0	5	31 + 56 part	636026	92.185	1.004	0	1009.68	31.4	131005	4463216	34858	36268	16571	21204	44	40	94
MAHE108	282	218	155	132	68	25	5122703	5091966	4925698	4751477	3704456	2081870	245	159175	5111279	4829781	69.17	69.3	44986	47574	23598	26790	35	32	74	65	85	57	2552980	41	0	0	2	44 + 51 part	585319	93.227	1.005	0	987.72	30.29	93927	4513156	26374	29049	12068	15105	59	54	127
MAHE118	1232	181	123	105	63	32	5479015	5087738	4963601	4829901	4107369	3058616	377	258431	5214990	4829781	68.73	69.3	57686	67321	28875	32378	24	21	56	47	100	70	3255061	41	0	26	4	166 + 57 part	826145	90.322	1.006	67.34	998.56	30.53	203136	4376550	28671	30647	11627	16439	49	42	116
MAHE141	167	167	113	93	58	35	5221801	5221801	5104578	4969843	4366970	3545694	167	262422	5221801	4829781	69.16	69.3	78254	87857	38072	47269	21	18	44	37	95	53	3701936	44	0	2	8	26 + 81 part	685524	92.92	1.011	1.53	1025.47	31.55	104458	4527581	36563	40226	13154	20729	43	38	99
MAHE1492	205	160	123	108	67	35	5271935	5251633	5167376	5058247	4371306	3185805	172	208648	5260735	4829781	69.01	69.3	63979	72146	34184	43376	26	23	54	45	78	53	3245961	37	0	0	4	27 + 57 part	729556	93.338	1.005	0	984.8	30.24	186296	4518056	34741	37259	13990	19967	46	40	103
MAHE1493	851	183	129	111	65	37	5399119	5156744	5034882	4897763	4110895	3128622	284	185534	5222645	4829781	68.94	69.3	56325	59540	30319	33896	28	24	58	49	89	63	3052361	38	0	24	6	84 + 60 part	730672	92.346	1.007	75.79	992.93	30.85	101921	4477608	31106	36520	12557	17918	49	43	111
MAHE1497	941	182	123	101	63	35	5221056	4949562	4829249	4678924	4044951	3018034	284	196299	5017283	4829781	69.12	69.3	59401	61049	32406	38770	26	25	53	49	90	56	3031136	41	0	9	1	87 + 54 part	508470	92.787	1.006	31.83	996.34	31.31	115382	4502702	32925	36918	15976	18667	46	43	97
MAHE221	597	354	230	168	62	13	5137984	5037080	4755269	4315004	2623450	878978	418	103467	5081365	4829781	69.2	69.3	27036	27319	14305	15750	59	55	125	113	107	86	1979264	39	0	0	3	69 + 60 part	567576	92.618	1.009	0	979.49	30.38	91007	4493194	18543	20038	8196	9449	83	76	183
MAHE2514	219	219	98	83	64	40	5283354	5283354	5032442	4921754	4596557	3691733	219	236486	5283354	4829781	69.1	69.3	75676	79444	47423	51869	23	21	46	39	106	64	3411056	62	4	21	3	45 + 92 part	647100	93.829	1.023	11.73	1053.24	31.89	145364	4625237	39133	44136	17748	23042	38	32	87
MAHE3044	340	340	143	114	62	28	5366801	5366801	4951459	4737147	3859093	2586072	340	205918	5366801	4829781	69.09	69.3	49252	54916	21406	30411	30	25	70	54	117	86	3239846	61	2	14	3	88 + 92 part	655760	93.824	1.04	8.2	1064.59	32.48	106900	4695043	29516	35598	12400	17015	52	43	121
MAHE573	180	180	113	92	59	39	5340230	5340230	5200898	5057006	4516622	3846262	180	242397	5340230	4829781	69	69.3	75143	89044	41221	54738	21	18	43	35	99	57	3696387	42	0	6	2	39 + 70 part	758832	93.584	1.014	3.37	1013	32.01	124255	4574400	34896	38985	14354	20034	42	35	100
MAHE611t	175	124	96	84	53	35	5050135	5025032	4963639	4880736	4377798	3725134	147	315456	5040737	4829781	69.27	69.3	84436	85834	46783	53945	17	16	37	33	82	43	3619425	43	0	0	3	36 + 44 part	517216	93.275	1.004	0	986.81	31.14	200377	4516128	38999	40657	20712	23406	38	35	81
MAHE611y	181	120	95	84	53	34	5057685	5031987	4969880	4889422	4377941	3652861	137	346081	5044347	4829781	69.27	69.3	80098	85838	46973	50619	17	15	37	34	82	40	3487882	43	0	0	3	26 + 45 part	520228	93.304	1.004	0	981.77	30.38	138041	4517663	40102	40705	20564	23635	39	37	82
MAHE631	143	118	91	84	55	39	5036170	5024046	4957930	4907970	4420457	3826121	126	320905	5030161	4829781	69.23	69.3	85864	86125	50956	52613	18	17	38	36	88	46	3175044	45	0	0	3	15 + 44 part	493039	93.476	1.005	0	997.95	30.72	183446	4525604	37964	39140	19155	22937	40	37	83
MAHE827	167	126	98	89	54	37	5203244	5181818	5108226	5049467	4490814	3882483	144	221884	5195856	4829781	69.14	69.3	101893	103354	46963	56980	20	18	38	33	82	43	3555412	36	0	0	6	29 + 57 part	675333	93.168	1.005	0	1011.55	30.78	129683	4511344	37315	40740	16708	21688	40	35	89
MAHE831	214	147	107	91	66	36	5309782	5277259	5184013	5071552	4629091	3546530	176	193594	5298017	4829781	69.03	69.3	72885	89060	38916	47761	22	19	46	38	82	52	3543965	43	0	0	5	57 + 53 part	760353	93.499	1.005	0	1018.18	31.02	145367	4528690	41752	47191	14369	22924	36	31	87
MAHE881	243	193	143	111	70	38	5349007	5321490	5204767	4972095	4279046	3155548	219	164510	5340871	4829781	68.99	69.3	63669	67939	31446	35200	30	26	61	50	79	51	2762573	40	0	0	3	48 + 63 part	811633	93.21	1.006	0	1040.4	32.01	128827	4514357	31228	35160	11541	19556	47	39	111
MAHE891	198	135	101	89	58	30	5090633	5060956	4981964	4893049	4385970	3353035	159	295685	5077901	4829781	69.25	69.3	82426	83174	41881	46592	18	17	40	36	82	42	3491515	43	0	0	4	39 + 48 part	556411	93.231	1.004	0	994.17	31.31	203129	4514277	37647	39143	17950	21481	40	37	88
MAHE962	207	164	130	112	64	34	5145571	5124038	5041398	4912333	4101223	3055061	182	196489	5136865	4829781	69.17	69.3	64503	67138	28276	33989	26	24	55	48	86	56	3230391	43	0	0	2	35 + 49 part	605961	93.378	1.005	0	993.27	31.2	138047	4522303	30499	32135	14772	19511	49	45	105
MAHP0913	501	195	123	100	63	38	5472951	5359563	5188460	5022839	4431934	3589080	245	190779	5394887	4829781	68.88	69.3	70628	76096	31928	47569	25	21	50	39	73	47	3187346	47	0	9	4	88 + 49 part	869805	93.124	1.006	27.58	1021.01	31.97	129627	4517320	36859	41897	13594	22246	44	37	100
MAHP1005806	370	370	194	150	68	20	5284904	5284904	4918574	4620197	3308944	1562556	370	228464	5284904	4829781	69.15	69.3	35265	39031	16904	21303	46	40	100	82	94	64	2215088	48	1	9	7	35 + 95 part	616367	92.519	1.045	7.8	1026.37	32.07	74420	4646914	21708	25303	8502	12217	72	62	164
MAHP1009106	170	170	99	88	58	38	5158387	5158387	5023974	4948190	4407055	3697981	170	279593	5158387	4829781	69.17	69.3	73763	78767	42203	50638	21	18	42	37	103	61	3507007	47	2	22	7	20 + 82 part	572902	93.153	1.019	12.79	1018.34	32.41	183585	4575117	37648	40102	16790	21699	41	37	90
MAHP1020306	266	266	141	112	55	35	5294119	5294119	5025164	4807253	3876783	3105262	266	216335	5294119	4829781	69.09	69.3	58377	67175	22805	38059	27	23	59	47	105	69	3077648	60	1	10	7	42 + 82 part	650958	93.374	1.03	4.91	1015.46	31.78	157344	4630835	29286	36415	12068	16414	50	43	119
MAHP1108203	168	168	85	77	56	34	5152325	5152325	4975673	4918594	4540955	3776583	168	268994	5152325	4829781	69.16	69.3	92527	102303	46400	53991	17	15	36	31	106	62	3923223	46	2	5	7	25 + 82 part	605892	92.479	1.018	4.27	1008.88	31.84	200338	4536742	38076	43319	17873	22997	38	33	85
MAHP162004	200	200	116	93	53	34	5105678	5105678	4925173	4758957	4087228	3398347	200	286969	5105678	4829781	69.24	69.3	74375	80253	33027	45161	21	19	45	39	92	57	3508164	48	2	3	6	29 + 90 part	529962	93.403	1.014	2.35	1005.88	31.72	200446	4571319	37222	38177	15492	17929	42	39	94
MAHP201408	241	241	147	121	66	41	5697130	5697130	5493658	5303545	4396537	3563298	241	176534	5697130	4829781	68.77	69.3	69111	76123	27856	46541	29	23	62	43	92	57	3110079	51	0	2	5	66 + 104 part	1131984	93.132	1.015	1.05	1010.44	31.5	119655	4556499	31587	38988	7262	19362	54	42	136
MAHP326908	275	275	146	121	74	39	5544128	5544128	5302680	5132636	4344556	3125021	275	161412	5544128	4829781	68.99	69.3	57209	66075	27740	37130	33	27	68	51	101	71	3017469	63	7	22	11	65 + 120 part	898534	93.47	1.029	15.87	1058.17	32.85	116189	4633060	30644	38120	10551	19275	48	38	119
MAHP402308	222	222	132	111	66	38	5513600	5513600	5328164	5161883	4377079	3428213	222	192787	5513600	4829781	68.96	69.3	66374	74773	29068	42512	27	22	58	43	96	60	3148693	38	1	9	11	50 + 97 part	917091	93.853	1.014	3.99	997.68	31.22	130966	4589322	32272	37610	11345	18703	48	38	116
MAHP455708	201	201	123	102	71	37	5562260	5562260	5387992	5235551	4691081	3505494	201	226702	5562260	4829781	68.9	69.3	66084	73970	33706	48316	25	20	54	40	88	55	3564389	48	0	3	6	52 + 86 part	984396	93.687	1.012	1.8	1029.88	31.29	150663	4571315	32340	39513	11064	21614	45	35	113
MAHP52808	278	278	154	128	79	35	5561846	5561846	5304524	5113530	4303872	2777314	278	171506	5561846	4829781	68.9	69.3	48382	53813	26436	35764	36	28	74	56	92	69	2979235	55	3	12	10	80 + 132 part	969337	93.429	1.018	6.83	1013.36	31.18	130974	4583594	29087	35162	9375	17720	54	42	131
MAHP58908	233	233	141	118	74	43	5714075	5714075	5513789	5347478	4624071	3512509	233	196092	5714075	4829781	68.71	69.3	62586	69307	33992	46871	31	25	63	46	96	64	3143997	39	0	14	7	57 + 106 part	1124434	93.714	1.014	7	1015.76	31.37	129604	4575871	30487	35150	7844	17899	55	42	138
MAHP70908	178	178	119	102	65	30	5078892	5078892	4946203	4812199	4169155	2958315	178	269919	5078892	4829781	69.21	69.3	66703	67506	30746	33422	23	22	53	47	99	63	3312338	48	0	5	3	17 + 77 part	556148	92.128	1.016	2.76	1012.97	31.85	200358	4513437	32812	35348	14819	18704	44	40	98
MAHP767304	155	155	105	93	58	36	5114531	5114531	5009046	4916748	4309901	3491217	155	204442	5114531	4829781	69.17	69.3	71434	73966	44255	48250	21	19	44	39	89	50	3517516	41	0	9	2	18 + 72 part	564667	93.408	1.009	3.91	1004.63	31.1	115431	4542068	35103	37328	17346	21553	45	42	95
MAHP77208	171	171	91	81	50	32	5214573	5214573	5061057	4988662	4469201	3786162	171	334667	5214573	4829781	69.17	69.3	102860	110310	49147	57463	15	13	35	30	117	59	3763592	55	1	12	4	20 + 77 part	595885	93.725	1.02	7.29	1022.58	32.54	200357	4608588	39583	40798	17346	22022	43	38	90
MAHP883	480	340	238	169	66	16	5274796	5211184	4952987	4449962	2798364	1112886	387	140700	5244796	4829781	69.02	69.3	26505	29194	14483	16870	60	52	126	106	79	64	1602000	40	0	0	6	87 + 53 part	721837	92.898	1.008	0	989.02	29.93	105170	4498093	19809	20876	7849	11306	79	69	178
MAHP893306	201	201	107	93	59	34	5321014	5321014	5143242	5047447	4494995	3564035	201	271689	5321014	4829781	69.14	69.3	78680	89341	41106	47501	20	17	44	36	112	62	3671076	53	1	18	6	36 + 82 part	738474	92.818	1.022	10.9	1036.56	31.97	137140	4567606	31540	36968	12712	21463	46	39	104
MAHP903604	162	161	100	87	64	35	5147757	5146795	5030116	4936694	4541958	3519298	162	192650	5147757	4829781	69.26	69.3	89331	92429	41001	45506	22	20	43	38	85	58	3660102	53	1	21	6	26 + 76 part	553502	93.718	1.015	10.1	1053.96	32.74	145617	4585709	40864	41749	16691	22057	37	34	84
MAHP906006	187	186	99	88	59	37	5342011	5341066	5173787	5095214	4642688	3845033	187	359065	5342011	4829781	69.09	69.3	87608	92161	44774	54363	19	16	41	33	111	68	3943320	50	5	23	9	22 + 87 part	703111	93.591	1.026	13.48	1029.7	32.9	157519	4623665	36827	38949	15832	22506	42	35	95
MAHP926806	385	385	171	143	68	24	5363248	5363248	4902206	4693039	3459564	1825366	385	121189	5363248	4829781	69.13	69.3	39423	43554	18061	23399	44	37	95	75	122	93	2422969	54	0	13	7	60 + 84 part	629719	93.427	1.049	5.97	1041.06	32.22	121088	4711352	24304	28717	9055	13952	66	56	150
MAP4	1	1	1	1	1	1	4829424	4829424	4829424	4829424	4829424	4829424	1	4829424	4829424	4829781	69.3	69.3	4829424	4829424	4829424	4829424	1	1	1	1	5	1	4829424	2	0	0	0	0 + 0 part	0	99.934	1.001	0	5.66	1.89	2341092	4827773	1748446	1748446	1748446	1748446	2	2	2
MAPKCN413	1	1	1	1	1	1	4836546	4836546	4836546	4836546	4836546	4836546	1	4836546	4836546	4829781	69.3	69.3	4836546	4836546	4836546	4836546	1	1	1	1	5	1	4836546	7	0	0	0	0 + 1 part	5797	99.944	1.001	0	17.34	4.31	1748770	4829312	1364642	1364642	967264	967264	2	2	3
MAPKCN715	1	1	1	1	1	1	4837149	4837149	4837149	4837149	4837149	4837149	1	4837149	4837149	4829781	69.3	69.3	4837149	4837149	4837149	4837149	1	1	1	1	5	1	4837149	7	0	0	0	0 + 1 part	5805	99.959	1.001	0	4.12	2.57	1729390	4829910	1470870	1470870	967061	967061	2	2	3
MAPKCN915	1	1	1	1	1	1	4831261	4831261	4831261	4831261	4831261	4831261	1	4831261	4831261	4829781	69.3	69.3	4831261	4831261	4831261	4831261	1	1	1	1	4	1	4831261	4	0	0	0	0 + 0 part	0	99.964	1.001	0	2.88	2.53	2436955	4830606	2436955	2436955	1664586	1664586	1	1	2
MAPKJB1615	1	1	1	1	1	1	4838766	4838766	4838766	4838766	4838766	4838766	1	4838766	4838766	4829781	69.3	69.3	4838766	4838766	4838766	4838766	1	1	1	1	4	1	4838766	5	0	0	0	0 + 1 part	5797	99.99	1.001	0	17.15	3.77	2717637	4830601	2717637	2717637	1468382	1468382	1	1	2
MAPKJJ113	1	1	1	1	1	1	4838649	4838649	4838649	4838649	4838649	4838649	1	4838649	4838649	4829781	69.3	69.3	4838649	4838649	4838649	4838649	1	1	1	1	4	1	4838649	6	0	0	0	0 + 1 part	5797	99.987	1.001	0	17.13	3.81	2717549	4832852	2717549	2717549	1422332	1422332	1	1	2
MAPTANUVASTNIndia2008	1	1	1	1	1	1	4829781	4829781	4829781	4829781	4829781	4829781	1	4829781	4829781	4829781	69.3	69.3	4829781	4829781	4829781	4829781	1	1	1	1	0	0	0	0	0	0	0	0 + 0 part	0	100	1	0	13.79	0	4829781	4829781	4829781	4829781	4829781	4829781	1	1	1
MA_S11sv21	386	239	169	142	75	31	5457430	5416486	5249838	5049549	3948757	2389769	254	132009	5427388	4829781	68.98	69.3	46500	49831	23632	28193	38	32	80	63	62	44	2133360	38	0	0	6	64 + 58 part	914975	93.132	1.003	0	983.58	29.39	108073	4502618	27023	30063	9375	16518	60	49	137
MA_S12sv10	229	105	81	76	53	40	5174812	5144835	5085115	5040680	4645913	4214214	116	370141	5152128	4829781	69.15	69.3	96408	108213	54060	63371	15	14	34	30	86	42	3868177	31	0	0	8	15 + 49 part	653538	92.844	1.003	0	1009.75	31.56	136678	4493698	39337	41500	17551	22092	38	34	85
MA_S15sv5	255	120	94	88	64	36	5293294	5260724	5202273	5156560	4714040	3701418	131	224289	5268775	4829781	69	69.3	77856	93991	44163	52941	20	18	42	35	80	44	3510580	40	0	0	5	23 + 47 part	760127	93.02	1.004	0	1017.68	31.9	129683	4503286	37798	39519	16485	21917	44	38	94
MA_S16sv6	238	123	88	82	56	37	5102989	5070756	4987251	4952685	4552404	3856237	141	213874	5082684	4829781	69.21	69.3	87931	94419	51058	59139	19	17	37	33	68	43	3574860	37	0	0	2	32 + 45 part	536694	93.857	1.003	0	997.11	30.97	147461	4539901	47092	49198	21406	25826	33	31	74
MA_S17sv1	178	112	92	85	58	35	4859946	4842089	4787879	4740391	4286119	3478912	119	253779	4847187	4829781	69.36	69.3	81672	81672	44222	44222	18	18	39	39	71	45	3202525	41	0	0	4	9 + 45 part	348009	93.012	1.002	0	1000.89	29.61	203065	4494366	41693	41693	21474	21525	35	35	75
MA_S18sv9	220	111	87	79	54	32	5104120	5079633	5013902	4953270	4513107	3690529	116	258641	5083709	4829781	69.2	69.3	95011	111080	45802	51007	16	14	35	31	84	44	3496443	38	0	0	4	13 + 44 part	567504	93.247	1.003	0	1011.83	31.15	224387	4513366	41752	43608	18743	21426	35	32	80
MA_S19sv2	163	111	86	80	51	34	4892494	4879515	4813635	4770916	4267809	3641736	115	261580	4882488	4829781	69.33	69.3	103335	104545	47898	50030	18	17	35	34	77	45	3515654	37	0	0	4	7 + 43 part	380064	93.096	1.001	0	1002.12	30.29	116959	4498564	39308	39308	21670	22183	39	39	80
MA_S1sv1	212	125	101	91	63	37	5183114	5160734	5100288	5025332	4537312	3576294	134	224115	5167205	4829781	69.15	69.3	77941	83992	43057	49652	22	19	44	38	81	43	3134228	41	0	0	1	18 + 49 part	644634	93.407	1.002	0	1021.42	31.68	145308	4519494	37840	42204	16885	21439	39	35	89
MA_S23sv5	246	125	96	90	62	37	5286002	5255778	5184753	5142126	4664448	3767446	138	223436	5265066	4829781	69.01	69.3	86869	93931	46972	52450	20	17	41	35	80	41	3461582	34	0	0	7	25 + 56 part	758707	93.053	1.003	0	1011.6	30.82	129694	4502245	38053	40730	16485	22234	43	37	93
MA_S26sv3	151	110	89	82	55	34	4892305	4879652	4826909	4777098	4307899	3528649	116	318561	4883753	4829781	69.32	69.3	96569	96569	45897	46906	17	17	37	36	76	45	3589831	39	0	0	2	8 + 40 part	379304	93.123	1.002	0	1004.88	30.39	136502	4500570	39312	40240	22182	22193	40	39	80
MA_S28sv9	189	111	91	80	56	37	5191438	5174578	5126739	5044004	4628440	3888868	114	264871	5177057	4829781	69.15	69.3	95824	96863	50221	61049	18	17	37	33	88	43	3610335	43	0	0	3	11 + 47 part	645629	93.487	1.004	0	1023.8	31.47	131042	4526927	39096	40899	19567	22195	41	37	88
MA_S29sv10	235	116	88	83	61	39	5170504	5143054	5072961	5040135	4676082	3822388	125	285365	5149399	4829781	69.16	69.3	82727	90169	48251	52451	20	18	40	36	83	43	3498290	31	0	0	7	15 + 54 part	654030	92.855	1.002	0	1005.22	30.93	136654	4492421	39337	40830	19532	22108	42	38	87
MA_S29sv8	295	163	115	98	60	36	5464548	5426119	5314533	5194322	4587641	3660277	183	267178	5440468	4829781	68.94	69.3	69986	87483	43470	52460	21	17	46	36	72	41	3316034	39	0	0	3	52 + 53 part	918862	93.33	1.003	0	986.77	29.57	186202	4513066	37109	43304	12377	21658	42	34	101
MA_S31sv11	195	108	82	72	51	35	5187661	5164775	5097539	5022533	4659418	4061592	116	390490	5170376	4829781	69.16	69.3	112014	116544	60641	72032	17	15	32	28	83	43	3792831	37	0	0	6	13 + 49 part	647343	93.416	1.002	0	1020.24	31.43	145342	4519120	44136	51489	19543	21951	33	29	78
MA_S38sv3	181	131	104	97	60	34	4893533	4877575	4806025	4756617	4134536	3176674	141	262784	4884894	4829781	69.32	69.3	67347	67347	37494	40591	22	22	46	44	75	50	3201298	40	0	0	3	10 + 43 part	387557	92.955	1.002	0	990.64	29.36	98397	4492223	33462	33999	18106	19060	45	44	93
MA_S54sv4	316	180	125	108	69	33	5555474	5518822	5389190	5262812	4563129	3252883	198	190099	5531873	4829781	68.88	69.3	71294	75063	32096	43163	25	21	55	42	76	54	3213187	41	0	0	4	64 + 54 part	999987	93.561	1.003	0	1012.06	30.01	124140	4524885	37527	42007	11688	22626	43	34	105
MA_S55sv2	164	98	74	68	46	34	4895618	4879324	4815136	4771738	4400654	3973617	104	282979	4883502	4829781	69.33	69.3	115499	116099	58402	59464	15	14	29	28	76	40	3655064	41	0	0	4	7 + 40 part	380521	93.108	1.001	0	1000.88	30.15	203073	4499099	42933	43191	25273	25424	35	34	72
MA_S60sv2	219	104	77	72	43	30	4985985	4955314	4889195	4856849	4363536	3913993	115	341395	4963070	4829781	69.31	69.3	124442	137297	63917	65414	13	12	27	26	84	38	3953980	41	0	0	5	19 + 43 part	436807	93.483	1.002	0	984.47	30.06	200374	4521098	44383	45453	22063	24527	33	31	70
MA_S62sv4	219	116	89	82	53	38	4968582	4936387	4870890	4825553	4349839	3867268	133	231222	4948419	4829781	69.31	69.3	95770	96555	53215	54022	19	18	36	34	71	45	3656610	35	0	0	6	22 + 39 part	448755	92.885	1.003	0	977.85	29.58	130955	4491151	40105	42910	21482	21950	34	32	75
MA_S9sv11	216	127	96	87	69	39	5138547	5116974	5043633	4978127	4670524	3616338	135	213307	5123243	4829781	69.21	69.3	75147	75436	45121	47056	22	20	44	40	83	48	3353426	40	0	0	5	18 + 51 part	607515	93.26	1.003	0	1009.27	31.39	145396	4511516	39094	40785	15610	21112	38	35	88
mc22500	1	1	1	1	1	1	5438093	5438093	5438093	5438093	5438093	5438093	1	5438093	5438093	4829781	68.92	69.3	5438093	5438093	5438093	5438093	1	1	1	1	119	1	5438093	49	0	0	0	0 + 1 part	871463	94.036	1.005	0	1007.3	32.48	224247	4564127	66636	70110	22035	39238	26	22	60
MK201	486	322	202	159	74	23	5452988	5385832	5083649	4764896	3406948	1657117	365	129638	5416852	4829781	68.81	69.3	31859	35579	16918	21572	50	42	107	84	71	55	2011894	39	0	0	2	111 + 60 part	965054	91.857	1.003	0	1015.58	29.64	97270	4444631	21706	25259	7111	12739	73	60	172
MK205	295	203	145	124	69	32	5340288	5306246	5158420	5008474	4072764	2780865	219	184848	5317062	4829781	68.93	69.3	53091	58219	26085	31761	30	26	66	54	74	45	2406571	38	0	0	3	27 + 63 part	821691	92.832	1.003	0	1026.32	29.53	99136	4489933	29479	33326	11211	15185	53	45	125
NB36042	382	256	185	141	77	27	5482429	5427820	5238844	4909847	3859655	2103157	295	143810	5456366	4829781	68.78	69.3	38614	44369	21495	28340	42	34	88	69	68	50	2141560	43	0	0	5	54 + 63 part	993915	92.067	1.004	0	1005.28	29.55	110729	4454070	22662	28253	6706	12829	63	51	164
NL89C	98	97	75	67	54	36	4777365	4776371	4725392	4669710	4454734	3762294	98	397456	4777365	4829781	69.33	69.3	92160	92160	53108	51180	17	17	33	34	0	0	0	8	0	0	1	3 + 1 part	8712	98.665	1.001	0	5.23	1.93	397456	4767054	92053	92053	52856	51180	17	17	33
NL93B	90	90	71	63	52	35	4768495	4768495	4727315	4669970	4495242	3850123	90	236385	4768495	4829781	69.32	69.3	105657	105657	58445	58445	16	16	31	31	0	0	0	7	0	0	0	1 + 0 part	1015	98.644	1.001	0	2.52	1.45	236327	4765763	105627	105627	58373	58373	16	16	31
NL95A	94	94	75	67	52	30	4776830	4776830	4732971	4679308	4427612	3600194	94	397523	4776830	4829781	69.33	69.3	104141	104141	50436	49504	15	15	30	31	0	0	0	7	0	0	1	2 + 1 part	7770	98.662	1.001	0	3.19	1.47	397523	4766792	104141	104141	50293	49504	15	15	30
NL95B	90	90	70	62	50	34	4772864	4772864	4730277	4672651	4484422	3865854	90	236886	4772864	4829781	69.32	69.3	117963	112982	69455	58547	15	16	29	30	0	0	0	7	0	0	0	3 + 0 part	3254	98.683	1.001	0	2.54	1.43	236818	4767661	117963	112982	69455	58472	15	16	29
NL95E	97	97	77	70	54	35	4774273	4774273	4727365	4681686	4409985	3695799	97	236715	4774273	4829781	69.33	69.3	92160	92160	51357	50351	17	17	33	34	0	0	0	9	0	0	1	2 + 1 part	7474	98.615	1.001	0	3.09	1.6	236660	4764559	92053	92053	51357	50351	17	17	33
NL96E	90	90	72	64	52	32	4771797	4771797	4733919	4675838	4470158	3736252	90	397694	4771797	4829781	69.32	69.3	112982	92418	56233	56233	14	15	30	30	0	0	0	6	0	0	0	2 + 0 part	2103	98.684	1.001	0	2.5	1.41	397694	4767609	112982	92418	56233	56233	14	15	30
NN108	413	271	188	147	74	27	5249919	5193689	4983947	4684837	3462720	1779801	301	88348	5215106	4829781	69.01	69.3	36236	39967	20183	22874	47	42	95	81	70	54	1756517	37	0	0	5	65 + 61 part	718268	92.781	1.004	0	1030.45	28.72	88348	4487808	24355	27049	10001	12498	63	56	144
NN122	367	251	178	137	74	32	5751252	5698292	5509213	5211256	4212710	2771916	293	269630	5728350	4829781	68.66	69.3	48775	60743	23046	32715	34	26	78	53	74	55	2415545	32	0	0	6	89 + 59 part	1259263	92.247	1.003	0	1032.29	29.27	114899	4461510	24508	28989	4686	13735	62	46	179
NN127	242	162	135	111	66	33	5208636	5174324	5106039	4938752	4190382	2941132	187	213906	5191732	4829781	69.1	69.3	58767	62126	33617	39337	27	24	56	48	73	45	2887238	35	0	0	1	26 + 46 part	679211	93.182	1.003	0	984.57	29.77	116783	4506758	32597	35246	14268	17398	48	42	106
OCU404	331	222	152	117	76	33	5266633	5209524	5049453	4798263	4121403	2544577	277	172476	5247212	4829781	68.95	69.3	49567	50775	28169	34483	35	31	70	59	102	84	2500863	36	0	0	4	61 + 57 part	769180	92.044	1.007	0	1036.85	30.71	95504	4467170	30184	32848	10837	16461	54	47	118
OCU462	483	396	257	184	67	14	5811762	5767762	5399709	4859138	2982019	1118415	436	140308	5796396	4829781	68.53	69.3	25899	30094	13715	19051	64	47	142	97	67	53	1872966	52	6	414	8	122 + 68 part	1276758	90.16	1.038	2645.71	1000.92	26.04	100022	4360139	14179	18353	685	8024	103	73	363
OCU464	1	1	1	1	1	1	5178230	5178230	5178230	5178230	5178230	5178230	1	5178230	5178230	4829781	69.05	69.3	5178230	5178230	5178230	5178230	1	1	1	1	114	1	5178230	48	0	0	0	0 + 1 part	662716	93.147	1.004	0	1038.86	32.12	196603	4515303	67219	71108	30641	38222	27	24	56
OCU466	168	120	70	58	39	28	5635307	5617036	5510884	5422707	5169857	4734993	131	511901	5624478	4829781	68.71	69.3	235001	240638	71008	117773	9	7	20	14	84	26	4441539	59	3	106	2	80 + 37 part	1087545	93.136	1.009	474.52	1032.31	30.7	196192	4507005	45853	68782	14830	32885	30	23	72
OCU491	236	197	149	117	63	27	4990846	4972536	4845169	4600040	3725591	2475478	212	213175	4983491	4829781	69.11	69.3	49059	53039	24579	25947	28	26	64	59	79	50	2626795	26	4	380	4	24 + 55 part	559547	89.073	1.028	2274.45	960.5	27.82	148507	4305327	25296	27139	10584	11943	54	51	126
OCU556	100	62	39	36	29	25	5121042	5104396	5060739	5041484	4942127	4803950	74	599555	5113119	4829781	69.22	69.3	223658	223658	142294	150876	7	7	14	13	83	23	4408008	38	4	100	5	19 + 33 part	604141	92.509	1.009	590.97	987.58	29.03	157249	4476202	69101	71265	28718	30736	27	25	59
OCU873sP74s	1	1	1	1	1	1	5027323	5027323	5027323	5027323	5027323	5027323	1	5027323	5027323	4829781	69.21	69.3	5027323	5027323	5027323	5027323	1	1	1	1	119	1	5027323	46	0	0	0	0 + 1 part	544926	92.418	1.004	0	1060.67	31.95	203312	4482210	62698	63505	32724	37384	26	25	54
OCU901sS22s	1	1	1	1	1	1	5186801	5186801	5186801	5186801	5186801	5186801	1	5186801	5186801	4829781	69.09	69.3	5186801	5186801	5186801	5186801	1	1	1	1	122	1	5186801	50	0	0	0	0 + 1 part	696607	92.545	1.005	0	1059.04	32.13	166148	4490138	60686	66497	29923	37384	30	27	60
RCAD0278	1	1	1	1	1	1	4953610	4953610	4953610	4953610	4953610	4953610	1	4953610	4953610	4829781	69.29	69.3	4953610	4953610	4953610	4953610	1	1	1	1	128	1	4953610	45	0	0	0	0 + 1 part	432910	93.252	1.004	0	1019.95	31.22	205614	4520567	59814	60107	32864	36857	25	24	53
s397	176	158	128	102	67	35	4813711	4802163	4731517	4540210	3952423	2816089	171	137410	4811991	4829781	69.32	69.3	56150	56150	32043	32043	28	28	56	56	16	16	756336	19	0	0	0	2 + 9 part	97992	97.561	1	0	76.8	9.87	130945	4711607	50059	50023	27339	27339	30	31	63
S5	178	156	126	98	60	35	4798157	4787123	4715337	4513704	3862415	2981733	164	199387	4793236	4829781	69.25	69.3	58516	58516	31689	31193	25	25	51	52	3	3	270842	2	0	0	0	2 + 0 part	4535	98.857	1.003	0	19.08	18.87	199344	4784398	58483	57903	31112	30095	25	26	53
silvaticum_ATCC49884	808	686	299	134	19	2	4713173	4624983	3582754	2402471	730590	183190	808	99452	4713173	4829781	69.19	69.3	10274	9982	5133	4801	130	136	290	308	69	65	854103	36	0	0	9	17 + 53 part	356106	89.834	1.004	0.42	970.75	36.32	73712	4346591	8228	7772	3688	3366	166	173	386
SRR10053763	205	94	57	48	34	23	5123487	5089762	5019718	4959379	4751277	4349743	107	458478	5097824	4829781	69.17	69.3	228090	228090	122787	128481	8	8	16	15	83	32	4506596	48	0	1	2	45 + 44 part	551120	93.834	1.003	1.88	1028.4	31.02	223490	4543234	68832	69253	30352	37419	25	23	54
SRR10112070	366	134	76	57	38	27	5392228	5319691	5180112	5051521	4750846	4356501	166	448770	5343054	4829781	69.02	69.3	175240	176579	70604	101451	10	9	22	17	79	33	4194164	50	0	0	6	83 + 63 part	800525	93.764	1.003	0	1033.39	31.18	219229	4538855	62261	70042	27473	39216	28	24	59
SRR10112073	171	93	61	50	37	23	5285457	5255280	5186103	5115034	4909330	4382791	111	511200	5267310	4829781	69.05	69.3	203936	206554	108960	118839	9	8	18	16	82	30	4420084	46	0	0	5	43 + 45 part	717388	93.85	1.004	0	1031.59	31.11	223476	4545705	56703	66143	29669	38212	28	25	60
SRR10112074	162	101	61	50	32	25	5560003	5534856	5441300	5367684	5081849	4796756	120	531519	5547644	4829781	68.76	69.3	213608	238720	102541	140536	9	8	18	14	78	27	4612025	45	0	0	4	67 + 39 part	1004906	93.664	1.004	0	1021.65	32.72	223395	4540109	58688	69297	21179	39206	29	23	66
SRR10112076	183	89	58	47	34	24	5344322	5309977	5248467	5178896	4940013	4569809	111	458109	5324462	4829781	69	69.3	203928	221695	108960	143568	8	7	17	14	81	26	4420949	47	0	0	4	49 + 40 part	775208	93.857	1.004	0	1032.39	31.13	223454	4546338	66082	69116	28905	39520	29	25	59
SRR10112077	210	92	62	46	36	24	5156871	5116163	5054475	4941474	4758405	4333813	115	492981	5130944	4829781	69.15	69.3	207705	213719	129331	143549	10	9	18	16	79	31	4466885	48	0	0	5	45 + 49 part	584687	93.791	1.004	0	1029.62	31.08	216397	4542755	64554	68832	30638	38329	26	24	55
SRR10112078	963	296	156	117	71	32	5877350	5664265	5347943	5057610	4288507	2886417	378	166182	5719842	4829781	68.79	69.3	51935	62259	24689	38080	32	24	72	50	78	56	3125544	47	0	0	6	187 + 73 part	1158628	93.73	1.008	0	1026.15	30.73	125352	4552801	34966	41014	7045	20040	50	38	131
SRR10112133	222	102	66	55	40	28	5301123	5259501	5181610	5101044	4869493	4448478	127	461594	5276607	4829781	69.05	69.3	143355	190074	84595	111852	11	9	22	18	78	32	4266701	46	0	0	4	59 + 41 part	726897	93.844	1.004	0	1028.82	31	162009	4544292	62195	69283	29669	38340	29	25	59
SRR10112135	362	143	82	72	51	34	5411078	5338358	5194226	5128692	4814249	4186796	177	363410	5361332	4829781	68.92	69.3	97142	136975	58845	73911	15	12	32	26	74	38	3927664	46	0	0	5	79 + 58 part	833428	93.283	1.005	0	1027.3	31.12	162009	4517247	55028	63626	21935	30857	32	28	70
SRR10112136	247	90	54	42	30	19	5323765	5259067	5182002	5104463	4901543	4494042	131	499971	5285818	4829781	68.99	69.3	229988	258097	143568	169108	8	7	15	12	83	26	4634016	47	0	0	4	74 + 39 part	738584	93.844	1.003	0	1029.2	31.02	223490	4544304	69138	73200	30336	39976	26	23	55
SRR10112137	180	92	57	44	32	25	5370837	5330897	5245962	5162365	4958477	4687228	121	531519	5349157	4829781	68.86	69.3	190444	213608	102541	135911	9	8	18	15	77	27	4629580	45	0	0	5	69 + 37 part	806055	93.658	1.004	0	1021.71	32.72	223392	4540200	68659	69259	27633	37421	27	24	60
SRR10112141	226	112	70	61	43	27	5764418	5724685	5633070	5567814	5273456	4687365	136	499499	5741223	4829781	68.75	69.3	154985	204079	88795	136823	11	8	22	16	81	31	4578338	48	0	0	4	72 + 44 part	1194247	93.835	1.003	0	1029.29	31.24	162009	4543609	55852	69268	14780	39976	31	23	72
SRR10119997	229	98	61	50	36	25	5439850	5392765	5314905	5246073	5015395	4599855	125	499912	5410876	4829781	68.95	69.3	207704	219977	119249	143568	10	8	18	15	83	31	4613161	49	0	0	3	62 + 47 part	862608	93.872	1.003	0	1030.77	31.41	223490	4546059	66600	70041	28010	39976	27	23	59
SRR10119998	282	146	90	69	47	30	5538332	5487243	5370478	5222935	4881486	4291963	180	487066	5511176	4829781	68.85	69.3	146298	154653	64189	76783	13	10	27	20	78	33	4094690	49	0	0	4	87 + 61 part	983033	93.367	1.004	0	1030.44	31	149356	4521565	47750	62466	16957	31207	33	26	75
SRR10119999	293	125	78	61	40	25	5573166	5518925	5412113	5295938	4976683	4454108	148	499302	5535612	4829781	68.9	69.3	194080	207704	75970	136757	11	9	21	16	86	34	4590152	49	0	0	2	67 + 60 part	988230	93.818	1.004	0	1029.73	31.14	223490	4543578	58385	69138	19598	39520	29	23	65
SRR10120000	223	94	63	53	40	25	5442222	5393225	5328682	5256432	5043100	4490022	128	493137	5416325	4829781	68.98	69.3	203803	209376	96100	135307	10	9	20	16	80	30	4505663	47	0	0	5	65 + 44 part	875013	93.718	1.003	0	1028.62	30.95	162009	4538151	55424	68832	27649	38444	30	25	64
SRR10120001	296	122	75	62	45	25	5602102	5540572	5444290	5355733	5085926	4354714	158	332005	5564828	4829781	68.84	69.3	154986	193883	78732	129330	12	10	23	18	85	35	4494085	48	0	0	3	87 + 46 part	1015872	93.85	1.004	0	1029.93	31.24	162010	4545206	55852	69253	21182	39520	30	24	67
SRR10120005	213	80	52	41	31	20	5312757	5257724	5198940	5129105	4964321	4562649	112	499986	5277537	4829781	69.03	69.3	221695	257217	143568	150441	8	7	15	13	82	27	4702621	47	0	0	4	54 + 39 part	729136	93.867	1.003	0	1031.19	31.26	223477	4545722	69116	73200	30336	40663	26	23	55
SRR10120007	270	127	78	60	42	25	5544944	5492829	5384390	5255649	4991337	4382118	159	376329	5514505	4829781	68.85	69.3	189733	218595	73074	123221	11	9	22	17	79	34	4490649	47	0	0	3	74 + 60 part	990724	93.342	1.003	0	1028.37	30.85	204786	4519322	50435	66586	20713	33025	30	24	70
SRR10120486	218	102	57	44	34	24	5142619	5101041	5009254	4919074	4759308	4363114	124	451089	5115443	4829781	69.15	69.3	187519	187865	117101	143569	10	9	18	16	85	33	4618798	50	0	0	2	63 + 44 part	566445	93.874	1.003	0	1032.05	31.05	223487	4546502	68830	69253	30638	38212	26	24	54
SRR10120488	561	190	93	71	47	33	5835207	5657508	5464422	5304426	4900164	4396651	349	499549	5769067	4829781	68.67	69.3	129112	149440	56561	77884	14	10	32	21	80	38	4350182	47	0	0	5	255 + 64 part	1217825	93.811	1.004	0	1029.45	30.94	223487	4545294	48978	66311	11066	32857	32	24	82
SRR10120489	304	133	79	63	42	28	5415608	5357649	5242554	5127596	4815707	4304765	164	472775	5378525	4829781	68.97	69.3	150376	173011	64668	107459	12	10	24	19	83	37	4467044	47	0	0	4	81 + 63 part	829764	93.85	1.004	0	1030.19	31.17	162010	4545302	55852	63697	25352	38212	30	25	64
SRR10120490	257	112	60	49	37	27	5489377	5425481	5309564	5231400	5032724	4672690	162	710609	5459572	4829781	68.83	69.3	215194	232503	76402	114871	9	7	19	14	71	26	4329404	41	0	0	3	100 + 44 part	898272	94.024	1.004	0	1002.98	31.93	214975	4558552	69196	72471	26559	40829	25	21	57
SRR10120493	255	117	62	53	41	29	5470613	5407602	5287560	5228238	5032673	4600033	171	710609	5442781	4829781	68.85	69.3	173582	218645	74317	100415	10	8	22	16	69	26	4124302	39	0	0	4	97 + 44 part	879638	94.014	1.005	0	999.92	31.85	214975	4557516	68460	70026	27759	39524	27	22	59
SRR10435992	451	169	100	80	49	36	5985513	5929589	5780851	5629160	5108297	4678205	196	438345	5948234	4829781	68.6	69.3	125363	161335	56083	84666	14	10	32	20	79	35	4107900	43	0	0	2	114 + 46 part	1438299	93.09	1.003	0	1051.17	31.69	198027	4506926	42581	60279	3080	29469	39	28	116
SRR10435995	295	138	77	58	40	31	5727425	5696949	5560114	5420776	5125528	4803509	150	607652	5705433	4829781	68.75	69.3	170568	183622	71731	103343	10	7	23	15	79	30	4353825	44	0	0	2	90 + 36 part	1197610	93.078	1.003	0	1049.48	31.63	198020	4505804	53149	62314	12070	38015	34	26	80
SRR10436000	309	154	96	74	45	30	5995121	5963629	5824314	5662854	5209632	4662544	168	455051	5973382	4829781	68.58	69.3	159553	177485	64550	102449	11	8	27	16	73	26	4038226	44	0	0	6	98 + 43 part	1469159	93.048	1.002	0	1043.61	30.75	194450	4501741	43898	61566	1667	32900	38	27	117
SRR10436001	815	137	78	62	42	32	5903626	5708303	5592275	5473205	5144744	4788438	206	421543	5756275	4829781	68.71	69.3	166775	215167	71731	108653	11	8	24	16	77	31	4212481	44	0	0	3	139 + 41 part	1248988	93.056	1.003	0	1048.81	31.15	198027	4504654	48488	61691	11034	33100	35	27	87
SRR10436006	498	85	50	40	36	25	5492627	5381113	5306939	5234457	5164720	4780464	122	692610	5405486	4829781	68.91	69.3	183499	194136	125014	157582	9	7	17	14	79	24	4568337	46	0	0	0	73 + 33 part	905608	92.911	1.003	0	1053.93	32.51	196389	4499074	60716	66483	25807	37423	29	24	64
SRR10436007	305	89	55	44	37	26	5430642	5378511	5306345	5228937	5116152	4722091	107	437249	5390785	4829781	68.9	69.3	183499	188854	122175	157588	10	9	18	15	79	26	4426336	47	0	0	0	55 + 37 part	892480	92.874	1.003	0	1051.59	32.04	196381	4497248	60002	63890	25722	37423	29	25	64
SRR10436008	299	148	94	74	45	34	5968206	5935036	5814459	5668173	5182960	4816449	166	449665	5947854	4829781	68.6	69.3	157845	170564	58230	102448	12	9	28	17	78	33	4253905	44	0	0	2	96 + 42 part	1438260	93.099	1.003	0	1051	31.78	198019	4506865	43898	61691	3220	30634	37	27	110
SRR10436009	277	130	72	55	38	29	5727267	5696731	5575007	5442255	5143475	4806180	142	458181	5705898	4829781	68.75	69.3	183622	218253	79907	130872	10	8	22	15	82	30	4434131	44	0	0	1	87 + 37 part	1198835	93.096	1.002	0	1049.88	31.6	197951	4505553	54450	62314	12070	37403	33	26	79
SRR10541896	760	66	51	50	33	28	5063443	4879896	4838373	4832995	4540765	4354331	75	520776	4885879	4829781	69.33	69.3	188424	188424	93278	93278	9	9	18	18	79	33	4293149	41	0	0	2	8 + 33 part	382746	93.101	1.001	0	1000.94	30.4	203073	4498883	50136	50136	29875	30485	28	28	59
SRR11005218	297	155	101	87	54	36	5328283	5270679	5137816	5035037	4470293	3810437	178	273616	5286666	4829781	69.05	69.3	90684	95464	45265	54075	18	16	40	33	86	45	3673787	44	0	0	4	53 + 58 part	752588	93.309	1.006	0	991.14	30.33	200360	4528798	37648	40880	16454	23580	41	35	90
SRR12237016	378	110	85	77	52	33	4902155	4785798	4729677	4673095	4252636	3584272	141	298315	4806252	4829781	69.21	69.3	92478	92478	48463	48463	17	17	34	34	1	1	193944	9	0	0	0	31 + 1 part	27381	98.824	1.001	0	5.99	1.95	298315	4776360	92092	92092	48423	48423	18	18	35
SRR12237017	242	140	112	101	63	28	4821193	4780228	4721615	4645894	4010805	2768799	151	187322	4787217	4829781	69.3	69.3	64939	63419	31597	30983	22	23	49	50	2	2	194964	5	0	0	0	7 + 1 part	9672	98.81	1.001	0	6.75	1.97	187296	4776334	63406	63406	31575	30983	23	23	50
SRR13395716	516	137	113	99	62	35	4809168	4769053	4702726	4594626	3959906	3027833	146	160841	4775343	4829781	69.33	69.3	72669	72669	31475	31472	25	25	49	50	0	0	0	3	0	0	0	0 + 1 part	5260	98.661	1.001	0	3.74	1.68	160790	4767332	72669	72669	31472	31456	25	25	49
SRR13395717	201	98	79	71	53	34	4784961	4770353	4720020	4666241	4374648	3658452	104	237804	4774530	4829781	69.33	69.3	92313	92079	56148	50155	17	18	33	34	1	1	165827	6	0	0	0	0 + 1 part	5260	98.697	1.001	0	3.88	1.68	237799	4767548	92015	92015	51364	50155	18	18	34
SRR13395718	1625	268	203	159	61	18	4909986	4782239	4590753	4280546	2630290	1166449	281	92401	4791009	4829781	69.32	69.3	27985	26820	17580	17276	52	53	108	110	3	3	116407	3	0	0	1	0 + 1 part	5205	98.628	1.005	0	3.21	1.55	92020	4781587	26796	26796	17580	17276	53	53	108
SRR13395719	1407	251	194	150	62	24	4933081	4818899	4646602	4327806	2890857	1593009	266	101539	4829741	4829781	69.33	69.3	30086	30086	16814	16814	45	45	98	98	1	1	98488	4	0	0	0	0 + 1 part	5260	98.62	1.013	0	3.23	1.68	101471	4821194	30086	30086	16704	16704	46	46	99
SRR13395720	1305	227	175	142	70	22	4875927	4775639	4629840	4394246	3241970	1628944	236	141261	4781822	4829781	69.31	69.3	33425	32903	19492	18849	41	42	86	88	2	2	115745	2	0	0	0	0 + 1 part	5260	98.595	1.003	0	3.46	1.62	141261	4772284	33425	32903	19492	18849	41	42	86
SRR13395721	1156	238	183	155	63	20	4870025	4779740	4627003	4432057	2890628	1430882	251	130353	4788731	4829781	69.32	69.3	30388	30388	18415	18341	46	46	96	97	3	3	116844	3	0	0	0	0 + 1 part	5260	98.633	1.004	0	3.63	1.64	130314	4779939	30388	30180	18405	18259	46	47	96
SRR13395722	1217	183	150	124	69	26	4867955	4767628	4666807	4473086	3493703	2011038	200	125990	4778816	4829781	69.33	69.3	42204	42204	24243	23797	35	35	73	75	0	0	0	3	0	0	0	0 + 1 part	5260	98.656	1.002	0	3.59	1.62	125938	4770153	42204	42204	24194	23746	35	35	73
SRR13395723	703	154	126	108	69	27	4826000	4769434	4693570	4566356	3930433	2391510	164	171129	4776693	4829781	69.33	69.3	50123	48489	31475	31161	27	28	57	58	0	0	0	4	0	0	0	0 + 1 part	5260	98.657	1.001	0	3.13	1.59	171110	4768627	50071	48472	31475	30408	27	28	57
SRR13395724	926	204	167	139	69	22	4839195	4765980	4665917	4456441	3290077	1608605	217	151356	4775774	4829781	69.31	69.3	39041	38978	20743	20626	40	41	82	84	0	0	0	3	0	0	0	0 + 1 part	5260	98.561	1.002	0	3.84	1.76	151286	4765135	39041	38978	20624	20419	40	41	83
SRR13395725	867	169	141	123	71	27	4844136	4774144	4685139	4553143	3693531	2141096	184	160772	4784544	4829781	69.32	69.3	44288	44288	26569	26061	33	33	67	69	2	2	110134	2	0	0	1	0 + 1 part	5205	98.628	1.003	0	3.51	1.64	160772	4775105	44227	43181	26140	25384	33	34	68
SRR13395726	964	200	162	131	73	21	4871543	4793387	4697169	4488754	3507893	1658737	216	173084	4804471	4829781	69.32	69.3	39311	39311	23810	23779	38	38	77	78	1	1	53890	2	0	0	0	0 + 1 part	5260	98.603	1.008	0	3.65	1.76	173065	4794756	38978	38978	23746	23746	39	39	79
SRR13395727	332	106	88	80	56	33	4802624	4774505	4725248	4669776	4244631	3378925	117	216761	4782177	4829781	69.33	69.3	92313	91100	47268	47268	19	20	38	38	1	1	13496	4	0	0	0	0 + 1 part	5260	98.695	1.002	0	3.4	1.66	216742	4774652	92313	91100	47216	45951	19	20	38
SRR13395728	760	153	125	110	70	33	4830902	4770338	4693240	4589760	3916895	2522619	160	163383	4774489	4829781	69.32	69.3	50809	50809	32310	31603	31	31	59	60	0	0	0	4	0	0	0	0 + 1 part	5358	98.604	1.001	0	3.36	1.57	163383	4765402	50757	50757	32310	31566	31	31	59
SRR13395729	906	169	138	121	61	28	4846323	4774823	4686204	4564799	3572098	2344167	181	159595	4782775	4829781	69.32	69.3	49861	49448	24867	23946	29	30	62	64	1	1	11652	2	0	0	0	0 + 1 part	5260	98.645	1.003	0	3.42	1.64	159576	4774516	49815	49448	24867	23897	29	30	62
SRR13395730	1143	219	169	131	76	24	4914189	4825398	4681545	4391365	3467574	1669554	231	129526	4833812	4829781	69.31	69.3	35810	35810	23016	23016	42	42	83	83	2	2	163634	2	0	0	0	0 + 1 part	5260	98.634	1.014	0	3.11	1.6	129526	4824793	35614	35614	22957	22957	43	43	85
SRR13395731	359	127	101	90	57	32	4907343	4881109	4812783	4729594	4172203	3289933	135	237820	4886695	4829781	69.33	69.3	80796	80796	39062	39179	19	19	41	40	2	2	225702	3	0	0	0	0 + 1 part	5260	98.645	1.025	0	3.88	1.72	237778	4878806	80796	80796	39062	39171	20	20	42
SRR13395732	709	141	118	104	66	34	4826410	4771327	4705713	4614974	3995482	2864813	149	162998	4776460	4829781	69.33	69.3	65019	63666	31823	31612	26	27	52	53	1	1	30752	4	0	0	0	0 + 1 part	5260	98.658	1.001	0	3.15	1.55	162998	4768098	65019	63602	31823	31612	26	27	52
SRR13395733	345	128	110	100	65	38	4791882	4762365	4709058	4637183	4039834	3067495	139	131072	4770356	4829781	69.32	69.3	64486	64359	36418	35207	26	27	50	52	1	1	16909	4	0	0	0	0 + 1 part	5260	98.56	1.001	0	3.53	1.79	131072	4761566	64383	64359	36364	35077	26	27	50
SRR13395734	1427	212	165	127	70	21	4884097	4767898	4631119	4364831	3416632	1653609	228	120162	4778934	4829781	69.33	69.3	39453	38459	21424	21210	38	39	78	80	1	1	22485	3	0	0	0	0 + 1 part	5260	98.624	1.002	0	3.78	1.6	120162	4770492	39453	38459	21328	20749	38	39	78
SRR13395735	200	98	81	75	55	34	4902579	4887225	4841189	4800690	4458097	3679695	106	238390	4892569	4829781	69.34	69.3	92313	95711	51216	51383	17	16	34	33	1	1	238390	5	0	0	0	0 + 1 part	5260	98.673	1.026	0	3.44	1.68	237792	4885761	92313	95711	51216	51383	18	17	35
SRR13395736	251	118	99	86	54	30	4789054	4772274	4722634	4628036	4081810	3183599	124	225665	4776425	4829781	69.33	69.3	83729	83729	41007	41004	19	19	39	40	0	0	0	3	0	0	0	0 + 1 part	5260	98.714	1.001	0	3.52	1.68	225665	4768762	83729	83729	41007	41004	19	19	39
SRR13395737	245	105	87	78	54	32	4798857	4779733	4732425	4667559	4251609	3444068	113	398417	4785123	4829781	69.33	69.3	86288	83508	48572	48263	17	18	35	36	1	1	26490	8	0	0	0	0 + 1 part	5260	98.632	1.003	0	3.27	1.64	398417	4778084	86288	83508	48518	48263	17	18	35
SRR13395738	233	99	83	74	52	34	4786042	4766966	4726622	4661572	4278832	3610273	106	398438	4771647	4829781	69.33	69.3	86288	86288	50155	49418	17	17	34	35	1	1	662	4	0	0	0	0 + 1 part	5260	98.628	1.001	0	3.34	1.62	398438	4764855	86288	86288	50155	49418	17	17	34
SRR13395739	264	125	105	93	57	35	4911617	4892466	4840720	4755191	4141920	3360082	133	245490	4898018	4829781	69.36	69.3	74531	74531	38978	39217	21	21	43	41	2	2	250500	6	0	0	1	0 + 1 part	5205	98.638	1.027	0	3.48	1.85	216747	4890260	74357	74357	38978	39217	22	22	44
SRR13395740	221	111	93	86	54	32	4790147	4773445	4728545	4683598	4161918	3353351	120	224947	4779459	4829781	69.33	69.3	86307	86307	44051	42224	19	19	37	38	2	2	177479	5	0	0	0	0 + 1 part	5260	98.674	1.002	0	4.18	1.78	224947	4772591	86307	86307	44051	42224	19	19	38
SRR13395741	218	96	79	73	52	35	4785559	4766300	4720489	4679873	4327952	3712964	107	224961	4773480	4829781	69.33	69.3	92313	92313	51383	51216	17	17	33	34	0	0	0	3	0	0	0	0 + 1 part	5260	98.677	1	0	3.38	1.66	224961	4766798	92313	92313	51383	51216	17	17	33
SRR13395742	196	100	82	78	52	33	4869552	4854317	4806619	4779198	4347556	3683106	108	224961	4860270	4829781	69.31	69.3	104055	104055	51383	58118	16	16	33	32	3	3	337859	5	0	0	0	0 + 1 part	5260	98.684	1.019	0	4.59	1.87	224961	4853358	86307	92313	51364	51383	18	17	35
SRR13395743	268	113	95	85	54	33	4873489	4854339	4809200	4735030	4248752	3497745	120	237802	4859056	4829781	69.32	69.3	92313	92313	48341	48341	18	18	36	36	2	2	171131	3	0	0	0	0 + 1 part	5260	98.666	1.019	0	3.25	1.64	237802	4851767	87179	87179	48289	48289	19	19	37
SRR13395744	308	105	87	80	54	37	4873673	4848024	4802267	4752864	4325338	3693474	116	226745	4855557	4829781	69.31	69.3	86288	91101	51383	51383	19	18	36	36	1	1	160380	5	0	0	0	0 + 1 part	5260	98.692	1.018	0	3.71	1.72	226745	4848528	83508	85020	51383	51383	20	19	37
SRR13395745	276	103	86	75	50	28	4790914	4769443	4726165	4645962	4215904	3352050	110	398438	4774325	4829781	69.33	69.3	100258	97904	47467	47455	16	17	33	34	0	0	0	6	0	0	0	0 + 1 part	5260	98.68	1.001	0	3.52	1.72	398438	4767346	100246	97858	47455	47453	16	17	33
SRR13395746	232	103	85	77	53	32	4787801	4770115	4722560	4667613	4254325	3491783	110	237862	4774882	4829781	69.33	69.3	92313	92313	48450	47483	17	17	34	35	0	0	0	3	0	0	0	0 + 1 part	5260	98.7	1.001	0	3.42	1.62	237852	4767910	92313	92313	48401	47483	17	17	34
SRR13395747	219	89	76	71	48	31	4791867	4772833	4740547	4709345	4307822	3640429	97	226312	4777932	4829781	69.33	69.3	104250	104250	56355	50155	15	15	30	31	2	2	12314	4	0	0	0	0 + 1 part	5260	98.644	1.002	0	3.38	1.64	226312	4771380	104250	104250	56355	50155	15	15	30
SRR13395748	184	99	82	75	52	30	4783534	4769081	4725942	4679696	4300553	3485325	108	236823	4775387	4829781	69.33	69.3	98148	98148	49193	48351	16	16	32	33	3	3	198530	4	0	0	0	0 + 1 part	5260	98.69	1.001	0	5.14	1.87	236823	4768274	98148	95645	49193	48351	16	17	33
SRR13395749	231	95	76	71	49	33	4791890	4773254	4720998	4687551	4330244	3707702	102	281063	4778290	4829781	69.33	69.3	94532	94532	58118	56148	16	16	31	32	1	1	11652	5	0	0	0	0 + 1 part	5260	98.654	1.002	0	3.25	1.6	281063	4771420	94491	94491	58118	56148	16	16	31
SRR13395750	265	113	93	83	55	32	4789435	4769985	4722806	4655432	4163361	3298035	119	225692	4774066	4829781	69.33	69.3	92313	92313	45819	43217	19	19	38	39	2	2	7776	7	0	0	0	0 + 1 part	5260	98.625	1.001	0	3.46	1.78	225692	4766888	92313	92313	45819	43217	19	19	38
SRR13395751	207	101	84	76	50	33	4784284	4768554	4723015	4663952	4229992	3574243	108	237749	4773402	4829781	69.33	69.3	92313	92313	49418	49418	17	17	34	34	1	1	162225	5	0	0	0	0 + 1 part	5260	98.671	1.001	0	4.39	1.85	237749	4766605	92014	92014	49381	49381	18	18	35
SRR13395752	316	120	100	91	55	36	4978974	4955801	4897765	4829933	4239024	3554844	126	224961	4959908	4829781	69.32	69.3	88812	88812	43219	48518	20	20	40	38	3	3	371254	5	0	0	0	0 + 1 part	5260	98.663	1.04	0	3.38	1.7	224961	4952284	80568	80582	42224	46051	22	21	42
SRR13395753	212	99	82	76	52	33	4785048	4769362	4729557	4688861	4297883	3575898	106	398438	4774130	4829781	69.33	69.3	92313	92313	49418	49418	17	17	34	34	0	0	0	6	0	0	0	0 + 1 part	5260	98.684	1.001	0	3.42	1.59	398438	4767191	92313	92313	49418	49418	17	17	34
SRR13395754	211	106	88	81	59	34	4868058	4851578	4803456	4755235	4377169	3448295	113	237737	4856662	4829781	69.32	69.3	83509	83509	48509	48509	19	19	38	38	2	2	168648	4	0	0	0	0 + 1 part	5260	98.638	1.018	0	3.23	1.68	237737	4849220	80568	80568	48485	48485	20	20	39
SRR13395755	231	101	84	77	54	37	4923949	4903582	4855923	4807014	4417576	3797002	111	224961	4911026	4829781	69.32	69.3	97251	97251	56148	58118	18	18	35	34	2	2	274774	6	0	0	0	0 + 1 part	5260	98.664	1.029	0	3.29	1.64	224961	4903758	86288	86288	56148	56848	19	19	37
SRR13395756	1279	240	185	149	65	21	4878312	4780469	4622726	4358114	2938034	1389722	250	113814	4787271	4829781	69.32	69.3	31476	31069	18765	18643	46	47	95	97	1	1	13496	3	0	0	0	0 + 1 part	5260	98.631	1.004	0	3.55	1.66	113814	4778026	31476	31069	18664	18643	46	47	96
SRR13395757	1402	270	201	138	72	18	4880795	4770587	4568672	4081087	2984422	1099712	285	87444	4780681	4829781	69.32	69.3	31150	31150	17255	16979	52	52	101	104	0	0	0	4	0	0	0	0 + 1 part	5260	98.593	1.003	0	3.65	1.87	87444	4771070	31150	31150	17073	16979	52	52	102
SRR13395758	919	198	159	127	69	25	4854559	4782501	4678590	4437022	3481273	1976547	208	126042	4789893	4829781	69.32	69.3	39087	39087	23674	22512	35	35	74	75	2	2	22768	4	0	0	0	0 + 1 part	5260	98.639	1.004	0	3.17	1.55	126042	4781577	39058	39058	23624	22512	35	35	74
SRR13395759	219	97	80	73	52	36	4866190	4849885	4803427	4757292	4395535	3847266	103	224988	4854092	4829781	69.32	69.3	98175	98175	55497	56355	17	17	33	32	1	1	161150	6	0	0	0	0 + 1 part	5260	98.663	1.018	0	3.55	1.64	224988	4846747	92313	97099	55465	56355	18	17	34
SRR13395760	210	96	80	73	52	31	4783052	4766586	4724878	4678961	4337251	3523851	104	224934	4772041	4829781	69.33	69.3	97292	97292	49381	49381	16	16	33	33	1	1	166500	4	0	0	0	0 + 1 part	5260	98.648	1	0	3.97	1.7	224934	4765481	97246	97246	49381	48239	17	17	34
SRR13395761	253	116	95	82	54	33	4910742	4892337	4843628	4752556	4280818	3506617	122	238390	4896330	4829781	69.34	69.3	92314	92314	47389	47459	18	18	37	36	2	2	245908	4	0	0	0	0 + 1 part	5260	98.656	1.026	0	3.57	1.76	237762	4888760	92314	92314	47334	47459	19	19	38
SRR13395762	248	100	84	77	52	32	4910509	4891549	4847888	4800197	4366465	3629445	107	398611	4896311	4829781	69.33	69.3	98180	98180	49616	51216	16	16	33	32	2	2	241336	5	0	0	0	0 + 1 part	5260	98.71	1.026	0	3.36	1.62	398611	4889046	92313	92611	49616	51216	17	16	35
SRR13395763	582	153	124	107	65	31	4872702	4829180	4757094	4639761	3934368	2745135	163	134113	4835995	4829781	69.33	69.3	69576	69576	31566	31594	26	26	55	54	3	3	342599	8	0	0	0	0 + 1 part	5260	98.637	1.014	0	4.22	1.74	130906	4827118	64103	64103	31561	31561	27	27	56
SRR13395764	608	145	115	101	59	27	4817664	4769996	4689427	4582180	3880708	2649004	154	237737	4775998	4829781	69.33	69.3	64167	64167	34106	32379	23	23	49	51	1	1	122154	2	0	0	0	0 + 1 part	5260	98.662	1.001	0	3.97	1.72	237721	4768133	62656	62656	32836	32328	24	24	51
SRR13395765	638	145	123	110	62	29	4840629	4791874	4733472	4635818	3864003	2724839	152	225719	4796673	4829781	69.33	69.3	61966	61966	30921	30914	24	24	53	54	1	1	39694	4	0	0	0	0 + 1 part	5260	98.674	1.005	0	3.5	1.51	225719	4788961	61902	61902	30906	29540	24	24	53
SRR13395766	574	154	122	109	66	30	4967663	4923203	4832250	4739185	3998040	2748919	163	308410	4929422	4829781	69.31	69.3	61729	61729	29097	30694	25	25	55	53	1	1	308410	7	0	0	1	0 + 1 part	5205	98.641	1.034	0	3.9	1.99	154212	4921156	61729	61729	29097	30694	26	26	56
SRR13395767	630	152	123	104	69	29	4819123	4772738	4695506	4557625	3970498	2559285	160	187394	4777761	4829781	69.32	69.3	56403	56147	31475	29099	26	27	55	57	1	1	7708	4	0	0	0	0 + 0 part	0	98.718	1.002	0	2.62	1.57	187142	4774960	56403	56147	31475	29099	26	27	55
SRR13395768	588	161	134	114	61	28	4840037	4795155	4719730	4576523	3680290	2454407	171	156012	4801821	4829781	69.33	69.3	51372	50272	26141	25822	27	28	58	59	1	1	46882	3	0	0	0	0 + 1 part	5260	98.691	1.006	0	3.61	1.62	155962	4793330	51372	50272	25384	25377	27	28	59
SRR13395769	535	152	123	111	67	33	4811703	4771774	4696566	4610489	3876633	2617834	160	132138	4777331	4829781	69.32	69.3	54269	52405	32746	32573	29	30	57	58	1	1	12091	4	0	0	0	0 + 1 part	5260	98.653	1.002	0	3.65	1.6	132138	4768753	54196	52384	32746	32521	29	30	57
SRR13395770	808	161	127	108	70	32	4844749	4782771	4686525	4545891	3945461	2616039	168	147188	4787244	4829781	69.32	69.3	55884	55821	29264	29242	28	29	57	58	2	2	19294	4	0	0	0	0 + 1 part	5260	98.672	1.003	0	3.48	1.72	147188	4779167	55884	55777	29264	29242	28	29	57
SRR13395771	775	178	149	119	64	24	4828609	4769307	4683200	4458647	3505355	2074971	190	217504	4777587	4829781	69.32	69.3	42760	42209	24139	23927	31	32	68	69	0	0	0	4	0	0	0	0 + 1 part	5260	98.648	1.002	0	3.42	1.72	217485	4768766	42760	42209	24037	23927	31	32	68
SRR13395772	256	117	97	88	57	35	4953331	4934694	4881905	4815842	4301660	3515692	126	216766	4940387	4829781	69.34	69.3	95686	95686	40472	43187	20	20	40	38	2	2	329374	7	0	0	0	0 + 1 part	5260	98.703	1.035	0	3.59	1.74	216747	4932675	92015	92313	40383	43187	22	21	42
SRR13395773	731	218	167	128	59	25	4849429	4795100	4648107	4359950	3205556	2002096	229	125452	4802580	4829781	69.32	69.3	39106	39104	20303	20285	34	35	77	78	1	1	52544	3	0	0	0	0 + 1 part	5260	98.597	1.007	0	3.84	1.74	125409	4793739	39038	39038	20299	20238	35	35	78
SRR13395774	669	157	127	109	66	30	4823080	4772816	4686361	4557950	3872498	2512299	166	178389	4778654	4829781	69.32	69.3	52904	51401	31597	31566	28	29	57	58	0	0	0	3	0	0	0	0 + 1 part	5260	98.684	1.002	0	3.92	1.7	178338	4770001	52904	51401	31566	31545	28	29	57
SRR13395775	601	161	135	118	66	29	4903638	4858119	4787516	4663842	3810159	2476044	170	183547	4864299	4829781	69.31	69.3	50027	51458	28371	29026	29	28	60	59	2	2	172802	2	0	0	0	0 + 1 part	5260	98.681	1.02	0	3.52	1.68	183528	4855788	50027	51458	28337	28974	30	29	61
SRR13395776	529	140	113	96	62	31	4812191	4772039	4700331	4586661	4024030	2879920	149	187691	4778263	4829781	69.33	69.3	64479	64359	34984	34198	23	24	48	49	0	0	0	2	0	0	0	0 + 1 part	5260	98.711	1.001	0	3.34	1.55	187691	4770120	64431	64359	34984	34198	23	24	48
SRR13395777	635	152	128	106	70	28	4819403	4769758	4706624	4550589	3974344	2427188	161	171719	4776170	4829781	69.33	69.3	51383	51383	31566	31510	28	28	57	58	1	1	122191	4	0	0	1	0 + 1 part	5205	98.646	1.001	0	3.88	1.68	171700	4767684	49926	49926	31537	31510	29	29	58
SRR13395778	735	178	143	117	65	29	4828749	4773911	4668119	4478606	3581684	2324203	186	152635	4779421	4829781	69.33	69.3	48901	48901	24845	24093	31	31	66	67	1	1	65410	2	0	0	0	0 + 1 part	5260	98.693	1.002	0	3.78	1.64	152635	4771385	48901	48387	24845	23884	31	32	66
SRR13395779	694	170	144	125	68	31	4855874	4804261	4732679	4598710	3661085	2331239	177	131739	4809053	4829781	69.33	69.3	48585	48585	26594	26048	33	33	66	67	2	2	60212	2	0	0	0	0 + 1 part	5260	98.683	1.008	0	3.32	1.51	131739	4800529	48585	48585	25384	24641	33	33	67
SRR13395780	529	161	131	112	66	25	4895438	4858161	4779374	4650514	3884170	2346234	170	187115	4864244	4829781	69.31	69.3	49495	49495	31289	31475	27	27	58	57	2	2	176150	2	0	0	0	0 + 1 part	5260	98.648	1.02	0	3.59	1.72	187096	4855093	49495	49495	31289	31475	28	28	59
SRR13395781	528	144	117	99	62	32	4820709	4780002	4708204	4587788	3945611	2901566	152	237807	4785870	4829781	69.33	69.3	71910	71910	31475	30418	24	24	50	51	3	3	127064	4	0	0	0	0 + 1 part	5260	98.669	1.003	0	3.9	1.66	237778	4778053	64104	63800	31475	30393	24	25	51
SRR13395782	554	143	122	106	65	34	4813687	4769947	4712392	4593366	3875571	2798217	153	124492	4777260	4829781	69.33	69.3	66124	64430	30230	29197	27	28	55	56	0	0	0	4	0	0	0	0 + 1 part	5260	98.695	1.001	0	3.4	1.74	124492	4769181	66124	64430	30230	29197	27	28	55
SRR13395783	215	124	105	94	60	34	4782170	4768706	4721504	4646939	4074244	3137239	129	213952	4772068	4829781	69.33	69.3	66516	66516	39201	38978	22	22	44	46	0	0	0	3	0	0	0	0 + 1 part	5260	98.642	1.001	0	3.69	1.93	213933	4764784	66516	66516	39060	38978	22	22	45
SRR13395784	657	152	124	110	63	30	4821952	4768683	4682425	4577956	3812051	2606812	164	189894	4777137	4829781	69.33	69.3	58555	58555	31247	30734	27	27	56	57	0	0	0	3	0	0	1	0 + 1 part	5205	98.668	1.001	0	3.32	1.66	189894	4768651	58555	58555	31247	30734	27	27	56
SRR13395785	481	145	122	103	70	35	4859306	4821589	4761927	4624080	4052994	2843524	156	129903	4829409	4829781	69.32	69.3	59216	59216	31566	31566	28	28	55	55	2	2	203723	4	0	0	0	0 + 1 part	5260	98.648	1.013	0	3.21	1.6	129884	4821493	54144	54144	31566	31566	29	29	57
SRR13395786	613	161	127	107	65	30	4817499	4770594	4684244	4539438	3850358	2582454	171	160823	4777455	4829781	69.32	69.3	58097	58097	29568	29503	27	27	56	57	0	0	0	2	0	0	0	0 + 1 part	5260	98.665	1.001	0	3.25	1.62	160791	4768782	58097	58097	29528	29503	27	27	56
SRR13395787	479	140	114	98	61	30	4805304	4766588	4691145	4577712	3989821	2875092	150	217301	4773690	4829781	69.32	69.3	66688	66688	32223	31655	22	22	47	49	0	0	0	5	0	0	0	0 + 1 part	5260	98.608	1.001	0	3.38	1.66	217282	4764705	66159	64430	32223	31572	22	23	47
SRR13395788	455	157	126	109	65	28	4853375	4820497	4743754	4622911	3842034	2506984	166	166664	4827093	4829781	69.33	69.3	59264	59264	29210	29210	27	27	57	57	1	1	101080	4	0	0	0	0 + 1 part	5260	98.662	1.012	0	3.46	1.66	166664	4818775	50533	50533	29182	29182	28	28	58
SRR13395789	572	175	145	125	64	24	4817559	4777467	4697152	4548345	3500480	1998921	183	155950	4783407	4829781	69.32	69.3	43837	43837	23985	23700	33	33	68	70	1	1	11652	4	0	0	0	0 + 1 part	5260	98.657	1.003	0	3.29	1.59	155950	4774188	43837	43837	23959	23700	33	33	68
SRR13395790	743	150	125	109	65	30	4898008	4838023	4764068	4651720	3913665	2607016	159	225735	4844190	4829781	69.32	69.3	61966	61966	31348	31477	27	27	56	55	3	3	139887	4	0	0	0	0 + 1 part	5260	98.657	1.016	0	3.36	1.59	225735	4836235	57890	57890	31348	31477	28	28	57
SRR13395791	783	176	144	121	67	30	4840462	4780143	4688469	4538332	3620357	2300616	188	124240	4787918	4829781	69.32	69.3	49258	47527	25126	24583	32	33	66	68	2	2	104551	3	0	0	0	0 + 1 part	5260	98.734	1.003	0	3.21	1.61	124240	4779771	49258	47475	25126	24583	32	33	66
SRR13395792	711	147	129	109	65	33	4832687	4776655	4727645	4579239	3870818	2767174	157	137804	4783664	4829781	69.33	69.3	58751	58751	29460	29220	27	27	55	56	1	1	13496	5	0	0	0	0 + 1 part	5260	98.668	1.003	0	3.17	1.59	137804	4774963	58699	58699	29410	29169	27	27	55
SRR13395793	959	178	145	123	66	30	4882876	4809762	4713891	4559459	3605085	2320088	190	147496	4818469	4829781	69.32	69.3	49383	49383	24051	24051	32	32	67	67	1	1	80664	3	0	0	0	0 + 1 part	5260	98.652	1.01	0	3.44	1.74	147496	4809558	49225	49225	23970	23970	33	33	68
SRR13395794	350	122	106	95	53	32	4865325	4838529	4794230	4716281	3990827	3240140	129	222645	4843256	4829781	69.32	69.3	86288	86288	38978	38978	20	20	41	41	4	4	193353	2	0	0	0	0 + 1 part	5260	98.685	1.015	0	3.38	1.55	222620	4835631	79675	79675	34569	38978	21	21	43
SRR13395795	650	172	136	111	61	31	4819682	4770828	4670794	4498340	3665987	2500395	181	150385	4777047	4829781	69.32	69.3	56754	56356	28845	26576	29	30	58	60	0	0	0	2	0	0	0	0 + 1 part	5260	98.652	1.001	0	3.38	1.64	150385	4767662	56754	56356	28757	26547	29	30	58
SRR13395796	675	161	128	112	65	31	4821589	4769826	4682126	4565559	3770736	2451025	169	154869	4775205	4829781	69.33	69.3	51403	51383	30953	29098	30	31	59	60	0	0	0	5	0	0	0	0 + 1 part	5260	98.628	1.001	0	3.53	1.66	154850	4766698	51403	51383	30953	29098	30	31	59
SRR13395797	384	114	95	85	54	33	4802193	4771201	4719082	4647510	4120139	3392101	125	237790	4778664	4829781	69.33	69.3	76646	76646	40314	39216	18	18	38	39	2	2	169743	3	0	0	0	0 + 1 part	5260	98.677	1.002	0	4.07	1.83	237738	4770598	76581	74611	40314	39216	18	19	39
SRR13395798	416	122	102	88	57	32	4803522	4772211	4719673	4621992	4103873	3168773	129	237404	4776832	4829781	69.33	69.3	74420	74420	42203	41492	20	20	41	42	0	0	0	3	0	0	0	0 + 1 part	5260	98.71	1.001	0	5.2	2.01	237385	4769328	74369	74369	42203	41492	20	20	41
SRR13395799	660	148	122	107	60	30	4823457	4772260	4702548	4592844	3843417	2749946	156	198815	4778067	4829781	69.33	69.3	62418	62418	31475	31423	24	24	52	53	1	1	102883	2	0	0	0	0 + 1 part	5260	98.692	1.001	0	3.31	1.64	198815	4769906	57098	57098	31475	31372	25	25	53
SRR13395800	455	138	114	98	61	33	4805544	4771201	4712207	4595785	3924342	2949664	147	312527	4777280	4829781	69.33	69.3	65912	65912	31200	30943	24	24	50	51	1	1	312527	3	0	0	0	0 + 1 part	5260	98.693	1.001	0	3.36	1.59	298075	4769238	65912	65912	31200	30892	24	24	50
SRR13395801	351	117	96	90	61	38	4799797	4773305	4719515	4675566	4168520	3341292	125	223612	4778861	4829781	69.33	69.3	72141	72141	44464	44464	23	23	44	44	2	2	224953	4	0	0	0	0 + 1 part	5260	98.743	1.001	0	4.36	1.74	223581	4771053	71317	69860	44454	39387	23	24	45
SRR13395802	413	116	96	87	62	34	4803419	4769412	4712518	4651684	4229406	3178169	126	171135	4776497	4829781	69.33	69.3	73496	73342	44114	42204	21	22	43	44	0	0	0	3	0	0	0	0 + 1 part	5260	98.696	1.001	0	3.73	1.72	171116	4768854	73444	73342	44063	42204	21	22	43
SRR13395803	579	135	115	101	69	30	4816164	4769826	4712075	4615667	4087529	2676508	146	217764	4777423	4829781	69.33	69.3	62895	59973	34306	34050	25	26	52	53	0	0	0	2	0	0	0	0 + 1 part	5260	98.69	1.001	0	3.29	1.76	217745	4769115	62656	59973	34306	34050	25	26	52
SRR13395804	631	159	128	114	65	27	4821876	4775340	4700454	4596779	3794926	2434588	167	155980	4781216	4829781	69.32	69.3	53770	53770	29139	29098	27	27	58	59	1	1	2416	4	0	0	0	0 + 1 part	5260	98.722	1.002	0	3.31	1.51	155980	4772753	53770	53770	29139	29098	27	27	58
SRR13395805	640	137	110	95	64	35	4837350	4775043	4693782	4587402	4102656	3051399	152	231841	4785367	4829781	69.29	69.3	66195	66195	36448	36138	24	24	48	49	0	0	0	5	0	0	1	8 + 1 part	14005	98.685	1.001	0	3.5	1.68	231841	4768735	66195	66195	36448	36138	24	24	48
SRR13395806	705	155	131	112	65	30	4830718	4778165	4714743	4582799	3782985	2582982	165	155978	4785335	4829781	69.33	69.3	52842	52842	28661	27758	27	27	58	59	1	1	13686	4	0	0	0	0 + 1 part	5260	98.699	1.003	0	3.38	1.47	155978	4777118	52842	52842	28661	27652	27	27	58
SRR13395807	874	151	119	104	57	29	4924539	4853726	4757262	4651509	3902524	2784190	163	212065	4862425	4829781	69.31	69.3	62069	62069	38415	38415	23	23	49	49	1	1	163818	4	0	0	0	0 + 1 part	5260	98.73	1.019	0	3.4	1.59	212065	4854571	61817	61817	38415	38415	24	24	50
SRR13395808	902	182	141	118	70	23	4839768	4768136	4656181	4479737	3722588	2041269	194	196593	4776919	4829781	69.32	69.3	43900	43900	27421	26544	31	31	65	67	1	1	131298	3	0	0	0	0 + 1 part	5260	98.619	1.002	0	3.95	1.68	196574	4767754	43900	42721	26900	26494	31	32	66
SRR13395809	880	167	132	112	61	28	4863879	4793912	4699583	4555505	3730336	2510826	179	178397	4801985	4829781	69.32	69.3	58116	58116	28572	28572	27	27	57	57	2	2	46622	2	0	0	0	0 + 1 part	5260	98.676	1.006	0	3.19	1.59	178348	4793167	58116	58116	27659	26521	27	27	57
SRR13395810	710	162	129	113	64	30	4832588	4779023	4689381	4575676	3786516	2551575	171	160772	4785356	4829781	69.32	69.3	57049	57049	29018	28536	28	28	57	58	1	1	14699	2	0	0	0	0 + 1 part	5260	98.684	1.003	0	3.4	1.62	160772	4776591	57049	57049	28963	28536	28	28	57
SRR13395811	817	188	155	126	70	26	4835251	4772190	4685274	4472056	3575762	2085589	199	173379	4779474	4829781	69.32	69.3	40151	40104	24897	24001	33	34	71	72	0	0	0	2	0	0	0	0 + 1 part	5260	98.674	1.002	0	3.5	1.64	173379	4770272	40104	40100	24897	23945	33	34	71
SRR13395812	780	160	138	117	68	32	4831627	4768865	4707973	4558673	3723739	2472544	171	122312	4777080	4829781	69.32	69.3	51383	51383	27513	27493	31	31	63	65	0	0	0	3	0	0	0	0 + 1 part	5260	98.664	1.001	0	3.32	1.68	122294	4768875	51383	51383	27513	27493	31	31	63
SRR13395813	693	165	141	124	69	25	4823728	4770767	4707523	4581628	3660207	2031353	174	130122	4776958	4829781	69.32	69.3	46693	46693	27695	26571	33	33	67	68	0	0	0	2	0	0	0	0 + 1 part	5260	98.653	1.001	0	3.27	1.6	130071	4768244	46693	45896	27646	26571	33	34	67
SRR13395814	552	133	108	96	58	36	4875288	4834949	4768802	4683428	4041611	3254228	140	160822	4839953	4829781	69.31	69.3	79717	79717	39062	39062	23	23	45	45	2	2	223449	2	0	0	1	0 + 1 part	5205	98.671	1.015	0	3.61	1.68	160822	4831517	71740	71740	38939	38939	24	24	47
SRR13395815	644	167	136	121	67	28	4820008	4770105	4683892	4572231	3691711	2234219	177	130330	4777415	4829781	69.33	69.3	49300	49300	28893	26636	32	32	63	65	0	0	0	5	0	0	0	0 + 1 part	5260	98.668	1.001	0	3.36	1.62	130277	4768888	49249	49249	28864	26584	32	32	63
SRR13395816	413	139	112	99	57	32	4806333	4775380	4705232	4615458	3900050	2944017	145	189318	4779312	4829781	69.33	69.3	73543	73543	38978	35316	24	24	47	48	1	1	11652	4	0	0	0	0 + 1 part	5260	98.634	1.002	0	3.32	1.62	189299	4771707	73515	73515	38978	35268	24	24	47
SRR13395817	1669	287	217	157	65	12	4904475	4774800	4593002	4130876	2615031	785989	301	92214	4784318	4829781	69.31	69.3	26526	26468	15241	14877	57	58	114	116	1	1	8633	3	0	0	0	0 + 1 part	5260	98.601	1.004	0	3.59	1.62	92147	4774342	26526	26468	15241	14877	57	58	114
SRR13395818	643	156	124	106	69	24	4820553	4774704	4680308	4545641	3912761	2297700	160	180782	4777398	4829781	69.33	69.3	49381	49247	30020	29459	26	27	58	59	0	0	0	4	0	0	0	0 + 1 part	5260	98.669	1.001	0	3.17	1.64	180782	4768957	49381	49247	30020	29409	26	27	58
SRR13395819	705	144	116	105	63	32	4832201	4778316	4700181	4617517	3908118	2737480	152	160967	4783738	4829781	69.32	69.3	69378	62680	31848	31566	26	27	53	54	1	1	11654	5	0	0	1	0 + 1 part	5205	98.695	1.002	0	3.48	1.59	160916	4775795	69378	62680	31848	31566	26	27	53
SRR13395820	534	135	110	98	59	32	4812085	4767823	4695283	4603490	3913686	2893179	148	214099	4776817	4829781	69.33	69.3	63864	63864	34647	34021	24	24	49	50	1	1	135279	3	0	0	0	0 + 1 part	5260	98.68	1.001	0	3.84	1.68	214070	4769001	63800	63216	34647	34021	24	25	49
SRR13395821	540	148	121	108	66	29	4819585	4779698	4706201	4620045	3899182	2536834	155	216728	4784144	4829781	69.32	69.3	51544	51544	31588	31475	27	27	55	57	1	1	14699	2	0	0	0	0 + 1 part	5260	98.666	1.003	0	3.36	1.64	216709	4775515	51493	51493	31559	31475	27	27	55
SRR13395822	685	166	138	121	75	29	4872798	4821504	4751556	4628727	3858414	2233243	175	128683	4827613	4829781	69.33	69.3	45878	45878	27730	27049	33	33	66	67	1	1	97344	3	0	0	0	0 + 1 part	5260	98.692	1.012	0	3.65	1.85	128683	4818770	45878	45878	27049	27049	34	34	68
SRR13395823	526	132	114	100	66	32	4825646	4784393	4735943	4634338	4062783	2855912	140	162729	4790085	4829781	69.32	69.3	64081	64081	33787	32143	24	24	50	51	1	1	26490	4	0	0	0	0 + 1 part	5260	98.685	1.004	0	3.31	1.59	162675	4782057	64029	64029	33787	32143	24	24	50
SRR13395824	422	124	105	92	55	31	4803591	4771309	4715473	4623662	3976370	3129196	132	187209	4776826	4829781	69.33	69.3	77875	77875	34267	33983	20	20	42	43	0	0	0	4	0	0	0	0 + 1 part	5260	98.695	1.001	0	3.27	1.55	187190	4768678	77875	77875	34239	32841	20	20	42
SRR13395825	418	114	93	84	57	38	4806139	4771426	4713885	4646544	4190367	3513234	126	161784	4779530	4829781	69.33	69.3	82672	81948	49381	48351	22	23	40	41	3	3	170044	4	0	0	0	0 + 1 part	5260	98.677	1.002	0	4.11	1.62	155876	4771518	81948	81948	48351	47762	23	23	41
SRR13395826	399	124	104	89	58	33	4800904	4771693	4716669	4601068	4096893	3166587	132	224988	4777309	4829781	69.33	69.3	79263	79263	40765	39311	21	21	43	44	0	0	0	3	0	0	0	0 + 1 part	5260	98.71	1.001	0	3.38	1.51	224988	4769599	79233	79233	40765	39311	21	21	43
SRR13395827	334	120	103	94	57	33	4858649	4833247	4787343	4722589	4093447	3237089	128	216766	4838714	4829781	69.32	69.3	83508	83508	38978	38978	20	20	42	42	1	1	127170	6	0	0	0	0 + 1 part	5260	98.691	1.014	0	3.52	1.68	216747	4831550	73369	73369	38978	38978	21	21	43
SRR13395828	346	109	92	85	54	30	4795503	4769142	4729103	4685011	4172730	3255311	118	217080	4775192	4829781	69.33	69.3	92070	92070	42959	42206	19	19	37	38	0	0	0	4	0	0	0	0 + 1 part	5260	98.695	1.001	0	3.65	1.72	217061	4767974	92015	92015	42905	42206	19	19	37
SRR13395829	389	112	91	83	57	30	4801218	4770579	4711836	4652543	4205568	3230810	121	237799	4776748	4829781	69.33	69.3	79707	79707	40765	39268	18	18	38	39	0	0	0	2	0	0	0	0 + 1 part	5260	98.711	1.001	0	3.65	1.78	237767	4769094	79674	79674	40765	39217	18	18	38
SRR13395830	371	117	99	88	54	28	4795557	4766967	4719772	4638593	4071595	3116354	125	237719	4772300	4829781	69.32	69.3	83508	79714	38978	37033	17	18	39	40	0	0	0	3	0	0	0	0 + 0 part	0	98.709	1.001	0	2.22	1.55	237704	4769301	83508	79714	38978	37033	17	18	39
SRR13395831	514	131	107	95	61	33	4810721	4770611	4709786	4623563	4063766	3030180	140	216740	4776510	4829781	69.33	69.3	69332	69332	37586	36492	23	23	46	47	0	0	0	2	0	0	0	0 + 1 part	5260	98.688	1.001	0	3.42	1.62	216721	4768535	69332	69332	37586	36492	23	23	46
SRR13395832	396	116	94	81	53	29	4804866	4771647	4713227	4626458	4122583	3204646	127	281084	4779702	4829781	69.33	69.3	86288	86288	44207	44207	18	18	38	38	2	2	130489	4	0	0	0	0 + 1 part	5260	98.689	1.002	0	3.25	1.55	281084	4772336	83810	83508	44207	42218	18	19	38
SRR13395833	291	103	85	75	50	32	4792942	4769660	4720504	4652060	4227809	3562229	112	237749	4775696	4829781	69.33	69.3	97337	97087	49946	49616	17	18	33	34	0	0	0	3	0	0	0	0 + 1 part	5260	98.705	1.001	0	3.61	1.62	237749	4768411	97292	97087	49946	49616	17	18	33
SRR13395834	377	130	107	98	60	28	4899552	4870973	4809071	4748628	4081629	2919855	139	176827	4877105	4829781	69.31	69.3	71893	72748	34195	34976	21	20	46	45	3	3	200616	2	0	0	0	0 + 1 part	5260	98.687	1.022	0	3.36	1.64	176802	4869210	71893	72712	34195	34976	22	21	47
SRR13395835	530	134	107	93	60	33	4811279	4772388	4700736	4602021	4018663	3044991	141	178324	4777188	4829781	69.33	69.3	73998	73352	36336	35660	23	24	46	47	0	0	0	3	0	0	0	0 + 1 part	5260	98.693	1.001	0	3.59	1.66	178292	4769196	73979	73352	36336	35619	23	24	46
SRR13395836	485	113	96	90	55	37	4922116	4883026	4832339	4789187	4202650	3585440	123	219162	4890273	4829781	69.33	69.3	83925	86288	47435	49616	20	19	39	38	2	2	230814	3	0	0	0	0 + 1 part	5260	98.671	1.025	0	3.4	1.66	209192	4882106	83859	86288	47385	49616	21	20	40
SRR13395837	294	101	84	78	55	34	4791760	4770725	4730966	4692694	4314845	3499744	107	237815	4774704	4829781	69.33	69.3	92313	92313	49381	49310	19	19	36	37	0	0	0	5	0	0	0	0 + 1 part	5260	98.697	1.001	0	3.52	1.66	237778	4767450	92313	92313	49381	49258	19	19	36
SRR13395838	387	127	106	95	59	34	4798627	4767181	4710592	4632041	4020141	3123407	136	211165	4773389	4829781	69.33	69.3	79726	73389	39073	38978	22	23	45	46	0	0	0	3	0	0	0	0 + 1 part	5260	98.639	1.001	0	3.23	1.68	211165	4766020	79674	73337	39028	38978	22	23	45
SRR13395839	733	146	122	109	68	27	4830065	4772214	4706630	4609104	3889535	2375849	153	224961	4777050	4829781	69.33	69.3	49832	49832	29099	29021	28	28	57	58	1	1	165391	5	0	0	0	0 + 1 part	5260	98.673	1.001	0	3.92	1.74	224961	4768676	49832	49832	29099	28971	29	29	58
SRR13395840	296	107	92	84	56	36	4792577	4769662	4731570	4678108	4209888	3474309	114	242547	4774381	4829781	69.33	69.3	86288	86273	47235	45974	20	21	39	40	0	0	0	3	0	0	0	0 + 1 part	5260	98.673	1.001	0	3.25	1.64	242547	4766847	86288	86273	47184	45974	20	21	39
SRR13395841	488	128	106	94	59	32	4816629	4777433	4712731	4622629	4052674	3090075	140	178105	4785086	4829781	69.32	69.3	73388	73388	35360	34328	22	22	44	45	2	2	15791	3	0	0	0	0 + 1 part	5260	98.696	1.003	0	3.46	1.66	178105	4776571	73337	73337	35360	34328	22	22	44
SRR13395842	457	118	103	90	57	37	4992052	4952466	4909835	4818149	4264513	3575086	128	239700	4959599	4829781	69.32	69.3	83386	83508	41976	49381	21	20	41	38	2	2	365566	2	0	0	0	0 + 1 part	5260	98.667	1.04	0	3.63	1.78	237642	4950048	74977	79692	41724	45944	23	22	43
SRR13395843	367	128	108	94	63	32	4797922	4772593	4721648	4628385	4106881	2930447	134	211238	4776401	4829781	69.33	69.3	64103	64103	39398	39211	23	23	47	48	1	1	122971	2	0	0	0	0 + 1 part	5260	98.679	1.001	0	3.34	1.64	211238	4768387	64103	62656	39211	39170	23	24	48
SRR13395844	673	126	104	95	62	33	4932566	4829793	4771300	4709105	4150903	3087236	135	225692	4835226	4829781	69.32	69.3	69866	69866	37359	38978	22	22	46	45	1	1	114218	5	0	0	1	3 + 1 part	6793	98.695	1.013	0	3.25	1.57	225692	4825618	64104	64104	37359	38978	23	23	47
SRR13395845	427	118	96	84	59	34	4813901	4780027	4720406	4635546	4205154	3286262	129	216766	4787263	4829781	69.34	69.3	79748	79649	43819	43806	20	21	41	42	2	2	21014	2	0	0	0	0 + 1 part	5260	98.714	1.003	0	3.5	1.66	216747	4780147	79700	79649	43819	43756	20	21	41
SRR13395846	438	121	102	89	63	36	4810570	4776755	4731581	4644681	4214223	3184301	130	398438	4782915	4829781	69.33	69.3	67629	67602	42209	39155	23	24	45	46	1	1	11652	4	0	0	0	0 + 1 part	5260	98.705	1.002	0	3.46	1.59	398438	4775490	67629	67602	42209	39155	23	24	45
SRR13395847	332	116	95	86	59	31	4797043	4771788	4713051	4655561	4204153	3166802	124	224935	4777075	4829781	69.33	69.3	78333	78333	43808	42209	20	20	40	41	2	2	350603	4	0	0	0	0 + 1 part	5260	98.713	1.001	0	3.94	1.7	224935	4769389	74357	73522	43781	42209	21	22	42
SRR13395848	396	108	88	82	58	33	4802932	4771174	4714665	4670815	4265399	3337104	117	237806	4777218	4829781	69.33	69.3	86288	79744	45970	45970	19	20	39	39	1	1	122971	4	0	0	0	0 + 1 part	5260	98.716	1.001	0	3.54	1.7	237753	4769475	79744	79744	45919	44056	20	20	39
SRR13395849	253	108	90	76	54	32	4795926	4777759	4728302	4627216	4265196	3445997	115	225692	4782444	4829781	69.34	69.3	86288	86288	48511	45969	18	18	35	36	1	1	13496	4	0	0	0	0 + 1 part	5260	98.704	1.002	0	3.31	1.8	225692	4775300	86288	86288	48511	45969	18	18	35
SRR13395850	353	125	104	93	63	31	4795763	4772032	4715952	4638894	4154157	3006021	130	216766	4775061	4829781	69.33	69.3	79302	79302	36432	36253	22	22	45	46	0	0	0	4	0	0	0	0 + 1 part	5260	98.675	1.001	0	3.42	1.72	216747	4767360	79216	79216	36378	36253	22	22	45
SRR13395851	285	98	82	74	49	32	4793883	4769990	4723749	4667279	4231538	3604634	108	398611	4776566	4829781	69.34	69.3	92079	92079	50155	49418	16	16	32	33	0	0	0	3	0	0	1	0 + 1 part	5205	98.723	1.001	0	3.61	1.7	398611	4769675	92015	92015	50155	49418	16	16	32
SRR13395852	316	116	96	87	61	33	4857228	4833202	4777670	4715723	4282547	3263757	124	227028	4838551	4829781	69.33	69.3	78614	78614	39311	40765	20	20	42	41	2	2	125870	5	0	0	0	0 + 1 part	5260	98.682	1.014	0	3.48	1.68	227028	4830757	74604	74604	39311	40765	20	20	43
SRR13395853	355	109	91	79	54	35	4801698	4773532	4727134	4648154	4242339	3523990	118	217764	4779530	4829781	69.33	69.3	91101	91101	49381	49381	19	19	37	37	1	1	7496	3	0	0	0	0 + 1 part	5260	98.692	1.002	0	3.44	1.64	217745	4771997	91101	91101	49381	45963	19	19	37
SRR13395854	360	124	103	91	56	33	4797023	4771218	4717291	4630774	4036557	3158304	131	213996	4775907	4829781	69.32	69.3	76929	73389	42209	39205	21	22	42	43	0	0	0	2	0	0	0	0 + 1 part	5260	98.685	1.001	0	3.36	1.64	213925	4767423	76876	73389	42209	39154	21	22	42
SRR13395855	559	146	125	111	68	32	4820803	4775118	4716906	4611320	3908160	2581230	157	160795	4782754	4829781	69.33	69.3	56148	56148	31566	31475	29	29	57	58	2	2	71623	2	0	0	0	0 + 1 part	5260	98.658	1.003	0	3.48	1.62	160795	4774843	54328	54328	31566	31475	29	29	57
SRR13395856	440	111	96	86	57	35	4806042	4769249	4724284	4657086	4155268	3290004	122	158348	4776914	4829781	69.33	69.3	86288	86288	43768	42209	22	22	42	43	0	0	0	2	0	0	0	0 + 1 part	5260	98.713	1.001	0	3.4	1.68	158348	4769340	86288	86288	43717	42209	22	22	42
SRR13395857	326	128	109	98	64	36	4881369	4858963	4809017	4731762	4163243	3227888	133	188206	4862395	4829781	69.33	69.3	75043	75043	34036	34156	23	23	47	46	2	2	177256	2	0	0	0	0 + 1 part	5260	98.66	1.019	0	3.61	1.59	188132	4854757	75043	75043	34036	34156	24	24	48
SRR13395858	428	123	101	95	58	35	4914833	4881726	4830128	4788064	4159983	3387031	131	227504	4886826	4829781	69.33	69.3	73409	79694	38978	39103	21	20	42	41	2	2	225728	4	0	0	0	0 + 1 part	5260	98.666	1.024	0	3.59	1.68	227473	4879472	73409	79694	38978	39051	22	21	43
SRR13395859	303	110	91	84	49	30	4793390	4770578	4722080	4674628	4078942	3347052	117	398417	4775345	4829781	69.33	69.3	86288	86288	46305	43596	17	17	35	36	0	0	0	3	0	0	0	0 + 1 part	5260	98.694	1.001	0	3.31	1.62	398417	4767877	86288	86288	46305	43596	17	17	35
SRR13395860	707	165	131	115	69	28	4824991	4769421	4674943	4567773	3804313	2302223	176	151420	4776151	4829781	69.33	69.3	49381	49276	29244	29047	30	31	61	63	0	0	0	4	0	0	1	0 + 1 part	5205	98.641	1.001	0	3.09	1.57	151420	4768175	49381	49276	29244	29047	30	31	61
SRR13395861	250	124	103	91	54	31	4803787	4786085	4729671	4646507	4010705	3185860	132	258946	4791544	4829781	69.33	69.3	74215	73470	36492	35993	19	20	41	42	1	1	40626	3	0	0	0	0 + 1 part	5260	98.607	1.005	0	3.59	1.83	258910	4783714	74215	73470	35940	34071	19	20	41
SRR13395862	550	127	110	101	68	32	4812578	4766941	4717164	4655087	4076957	2736442	139	196586	4774935	4829781	69.33	69.3	62893	62278	34107	33654	26	27	52	53	0	0	0	5	0	0	0	0 + 1 part	5260	98.66	1.001	0	3.5	1.62	196586	4767053	62656	62278	34107	33654	26	27	52
SRR13395863	403	131	111	101	58	33	4884550	4852614	4797293	4728102	3986350	3097869	141	211238	4859431	4829781	69.33	69.3	71939	71939	31475	31476	22	22	47	46	3	3	304753	3	0	0	0	0 + 1 part	5260	98.649	1.019	0	3.78	1.74	211238	4851386	71887	71887	31424	31424	23	23	48
SRR13395864	862	173	137	113	69	32	4842358	4773282	4671309	4495985	3750716	2451740	184	146685	4781232	4829781	69.32	69.3	50205	50070	28714	28136	31	32	63	65	1	1	5054	4	0	0	0	0 + 1 part	5260	98.66	1.002	0	3.19	1.51	146666	4772029	50144	50070	28714	28086	31	32	63
SRR13395865	319	124	102	92	56	33	4793942	4770572	4710804	4640627	4038460	3207238	131	213968	4774975	4829781	69.33	69.3	74531	74531	39216	39063	21	21	42	43	1	1	662	6	0	0	0	0 + 1 part	5260	98.681	1.001	0	3.57	1.74	213949	4767836	74357	74357	39216	39063	21	21	42
SRR13395866	1202	235	184	141	74	16	4926335	4835112	4688970	4377247	3230153	1207977	243	116100	4841108	4829781	69.32	69.3	33498	33498	19322	19416	46	46	93	92	6	6	324602	2	0	0	0	0 + 1 part	5260	98.638	1.015	0	3.32	1.6	116060	4832504	33498	33498	19322	19329	48	48	95
SRR13395867	231	120	98	89	61	31	4783662	4768629	4714126	4652721	4190296	3071253	126	214017	4772670	4829781	69.33	69.3	81163	75534	40401	40317	21	22	43	44	0	0	0	5	0	0	0	0 + 1 part	5260	98.643	1.001	0	3.57	1.83	213998	4765097	81163	75525	40350	40317	21	22	43
SRR13395868	341	136	115	101	64	37	4794771	4770050	4716397	4611353	3990082	3012149	144	155907	4775488	4829781	69.33	69.3	62111	59921	35999	35768	26	27	51	52	0	0	0	3	0	0	0	0 + 1 part	5260	98.68	1.001	0	3.36	1.62	155865	4767749	62111	59921	35999	35748	26	27	51
SRR13395869	305	121	99	90	54	34	4790874	4767563	4717030	4651947	4058471	3301178	129	162578	4772892	4829781	69.33	69.3	83508	83508	44728	44665	21	21	40	41	0	0	0	4	0	0	1	0 + 1 part	5205	98.657	1.001	0	3.53	1.66	162578	4766264	83508	83508	44728	44625	21	21	40
SRR13395870	472	129	110	97	64	33	5025461	4990815	4937627	4841171	4290560	3162522	136	238390	4995696	4829781	69.33	69.3	72195	72835	36528	39246	22	21	47	44	2	2	444870	4	0	0	0	0 + 1 part	5260	98.629	1.048	0	3.63	1.7	187848	4987256	72157	72784	36472	39208	24	23	49
SRR13395871	396	150	125	109	62	30	4903675	4876794	4808791	4695193	3921021	2786856	158	214132	4882133	4829781	69.33	69.3	58724	58724	31485	31510	24	24	53	52	1	1	214132	4	0	0	0	0 + 1 part	5260	98.657	1.023	0	3.34	1.85	171165	4873933	58724	58724	31475	31510	25	25	54
SRR13395872	246	109	90	81	55	37	4873881	4857093	4813097	4747348	4306734	3666448	115	237706	4861016	4829781	69.31	69.3	87345	87345	50125	50125	19	19	37	37	2	2	171988	6	0	0	0	0 + 1 part	5260	98.697	1.019	0	3.52	1.74	237706	4853795	83508	83508	50109	50109	20	20	38
SRR13395873	257	128	104	92	56	33	4783078	4763915	4703503	4621668	3979827	3125363	137	216760	4770510	4829781	69.32	69.3	74313	74313	39064	38978	22	22	44	45	0	0	0	4	0	0	0	0 + 1 part	5260	98.604	1.001	0	3.49	1.87	216741	4762823	74313	74313	39048	38978	22	22	44
SRR13395874	338	107	89	80	50	30	4859772	4832051	4783855	4719080	4228961	3497860	116	237776	4838210	4829781	69.34	69.3	98179	98179	47471	47471	15	15	33	33	3	3	291697	4	0	0	0	0 + 1 part	5260	98.7	1.014	0	3.92	1.68	237723	4831181	92015	92015	47452	47452	16	16	35
SRR13395875	366	115	97	84	59	35	4810500	4783374	4734947	4638439	4203428	3287223	122	183127	4787587	4829781	69.33	69.3	79705	77819	46017	46017	21	22	42	42	1	1	26490	4	0	0	0	0 + 1 part	5260	98.67	1.004	0	3.42	1.68	183108	4780331	79654	77819	45975	45975	21	22	42
SRR13395876	249	134	112	101	60	33	4794732	4780506	4730962	4652912	3985055	3031747	140	214104	4784254	4829781	69.32	69.3	71889	71588	32093	31566	23	24	47	48	3	3	145481	5	0	0	0	0 + 1 part	5260	98.631	1.003	0	3.42	1.62	214085	4775990	71533	71533	32093	31566	24	24	48
SRR13395877	265	119	97	86	55	34	4787835	4769984	4710501	4636849	4110004	3349128	126	178342	4774465	4829781	69.33	69.3	92084	92084	43192	42209	21	21	39	40	1	1	96235	2	0	0	1	0 + 1 part	5205	98.679	1.001	0	3.52	1.7	178342	4767136	82296	82296	42209	40288	21	21	40
SRR13395878	235	135	113	101	63	31	4781618	4767104	4711638	4626720	3973726	2827699	142	187876	4771779	4829781	69.32	69.3	63945	63945	32058	31566	24	24	50	51	0	0	0	4	0	0	0	0 + 1 part	5260	98.611	1.001	0	3.17	1.68	187857	4763463	63945	63945	32005	31566	24	24	50
SRR13395879	238	138	113	103	63	36	4783986	4769027	4704447	4630291	3981934	3051463	145	217405	4773776	4829781	69.33	69.3	64876	64876	32959	31566	25	25	49	51	1	1	4972	3	0	0	0	0 + 1 part	5260	98.61	1.001	0	3.44	1.74	217386	4765798	64825	64825	32959	31566	25	25	49
SRR13395880	201	111	93	85	54	35	4782020	4768926	4721428	4664992	4128834	3432769	117	222651	4773083	4829781	69.33	69.3	83512	83512	47507	47507	20	20	39	39	1	1	122971	4	0	0	0	0 + 1 part	5260	98.646	1.001	0	3.55	1.74	222619	4765330	83512	83512	47507	47449	20	20	39
SRR13395881	362	110	96	86	60	37	4798559	4770692	4736083	4665348	4214090	3364980	117	162578	4775263	4829781	69.33	69.3	75416	75416	47468	43489	22	22	42	43	0	0	0	4	0	0	0	0 + 1 part	5260	98.686	1.001	0	3.31	1.59	162578	4767560	75344	75344	47424	43489	22	22	42
SRR13395882	320	125	102	94	61	34	4797794	4773678	4716484	4664845	4107159	3192138	133	178296	4778704	4829781	69.33	69.3	74531	73610	34110	33855	22	23	44	45	1	1	11652	4	0	0	0	0 + 1 part	5260	98.644	1.002	0	3.61	1.64	178296	4771348	74357	73610	34110	33835	22	23	44
SRR13395883	368	112	93	84	58	37	4798028	4771054	4719778	4656197	4247242	3472148	120	211262	4775829	4829781	69.33	69.3	82875	82875	49352	47512	21	21	40	41	0	0	0	4	0	0	0	0 + 1 part	5260	98.698	1.001	0	3.46	1.57	211262	4768197	82623	82623	49352	47459	21	21	40
SRR13395884	421	132	112	96	58	33	4874475	4840994	4787024	4672386	4025587	3161444	143	186511	4848366	4829781	69.31	69.3	76307	76307	34170	34170	22	22	45	45	3	3	147236	3	0	0	1	0 + 1 part	5205	98.65	1.016	0	3.34	1.62	186511	4840509	73050	73050	34120	34120	23	23	46
SRR13395885	302	120	95	84	56	34	4877704	4855839	4793176	4714019	4241833	3475216	127	237790	4860217	4829781	69.31	69.3	83508	83508	42206	42206	19	19	38	38	4	4	333559	7	0	0	0	0 + 1 part	5260	98.671	1.019	0	4.11	1.7	237764	4852515	80197	80197	42206	42206	20	20	40
SRR13395886	274	120	100	89	58	30	4897347	4878548	4827108	4742812	4205524	3180776	126	221548	4882659	4829781	69.32	69.3	78025	78025	39212	40327	19	19	41	40	2	2	225688	5	0	0	0	0 + 0 part	0	98.673	1.025	0	2.64	1.59	221503	4879930	77997	77997	39212	40309	20	20	42
SRR13395887	252	135	108	97	61	32	4777482	4760846	4695264	4613075	3992420	2954155	143	236746	4766475	4829781	69.32	69.3	68794	68794	33852	31568	23	23	47	49	0	0	0	3	0	0	0	0 + 0 part	0	98.623	1.001	0	2.35	1.57	236746	4763890	68792	68792	33852	31568	23	23	47
SRR13395888	276	128	106	95	59	33	4785546	4765566	4705672	4626693	4025035	3110951	136	222645	4771239	4829781	69.32	69.3	71326	71326	35971	32869	22	22	44	46	0	0	0	3	0	0	0	0 + 1 part	5260	98.591	1.001	0	3.63	1.7	222620	4762559	71326	71326	35919	32826	22	22	44
SRR13395889	217	116	92	81	55	34	4777628	4764282	4704745	4625695	4212405	3451242	120	217688	4767109	4829781	69.33	69.3	89316	89316	48275	44281	20	20	37	38	1	1	145156	4	0	0	0	0 + 0 part	0	98.637	1.001	0	3	1.6	217669	4764803	89309	89309	44281	42206	20	20	38
SRR13395890	252	121	99	92	56	34	4898543	4882045	4826224	4773683	4206374	3408825	126	219224	4885528	4829781	69.33	69.3	89494	89494	42206	47353	20	20	40	39	2	2	230876	4	0	0	0	0 + 0 part	0	98.698	1.025	0	2.64	1.59	178277	4883628	89442	89442	42206	47353	21	21	41
SRR13395891	283	111	93	85	59	38	4792510	4769891	4716359	4656982	4237520	3532914	120	211238	4775688	4829781	69.33	69.3	83508	83508	49418	44019	21	21	39	40	1	1	97251	5	0	0	0	0 + 1 part	5260	98.697	1.001	0	3.5	1.66	211238	4768164	83508	83508	44019	44019	21	21	40
SRR13395892	287	111	90	82	55	37	4849257	4825827	4764785	4708996	4234648	3581885	119	226312	4831347	4829781	69.32	69.3	83508	83508	49616	49616	20	20	38	38	3	3	237133	5	0	0	0	0 + 1 part	5260	98.669	1.013	0	3.29	1.7	226312	4824084	83353	83353	47462	47462	20	20	40
SRR13395893	197	101	84	77	53	34	4784592	4770807	4725394	4679146	4259554	3551691	107	225692	4774743	4829781	69.33	69.3	92313	86288	49923	49418	18	19	35	36	1	1	165330	3	0	0	0	0 + 1 part	5260	98.694	1.001	0	4.05	1.74	225692	4767487	86288	86288	49852	49418	19	19	36
SRR13395894	256	111	94	83	53	34	4795593	4778526	4736478	4659949	4158036	3470233	116	224961	4781840	4829781	69.34	69.3	88135	88135	48566	44051	19	19	37	38	1	1	13496	3	0	0	0	0 + 1 part	5260	98.694	1.002	0	3.46	1.66	224961	4774605	88135	88135	48514	44051	19	19	37
SRR13395895	360	126	101	93	59	36	4801784	4774890	4716528	4654488	4062230	3216657	134	219364	4780518	4829781	69.32	69.3	72863	72863	40306	40306	23	23	45	45	1	1	11652	3	0	0	1	0 + 1 part	5205	98.665	1.002	0	3.27	1.72	219313	4772568	72716	72716	40306	39148	23	23	45
SRR13395896	358	124	105	96	57	37	4802227	4772395	4722346	4652838	4022259	3282825	134	160343	4779586	4829781	69.33	69.3	74639	74639	40776	40770	23	23	44	45	1	1	11652	3	0	0	0	0 + 1 part	5260	98.647	1.002	0	3.19	1.6	160324	4771811	74620	74620	40776	40770	23	23	44
SRR13395897	253	124	101	89	57	35	4841647	4824589	4762083	4673878	4119421	3324525	131	224938	4829157	4829781	69.32	69.3	79694	79694	40357	40357	21	21	42	42	1	1	108512	3	0	0	0	0 + 1 part	5260	98.677	1.012	0	3.55	1.59	224938	4821781	72965	72965	40320	40320	22	22	43
SRR13395898	274	116	98	87	57	36	4788926	4767263	4723470	4648486	4119120	3327159	126	154000	4774405	4829781	69.33	69.3	82548	79680	45798	42256	22	23	42	43	0	0	0	6	0	0	0	0 + 1 part	5260	98.674	1.001	0	3.65	1.62	153952	4767014	82296	79628	45798	42256	22	23	42
SRR13395899	360	124	104	91	60	32	4811765	4785468	4731123	4628926	4105254	3030263	130	188266	4789732	4829781	69.33	69.3	72218	70116	39247	39247	21	22	45	45	1	1	39008	6	0	0	0	0 + 0 part	0	98.688	1.005	0	2.24	1.62	188014	4787703	72218	70116	39209	39209	21	22	45
SRR13395900	277	129	103	92	58	35	4790990	4772400	4704244	4624553	4063408	3209643	135	237390	4776182	4829781	69.33	69.3	75014	73031	40987	38995	22	23	43	44	1	1	7498	4	0	0	0	0 + 1 part	5260	98.636	1.001	0	5.6	2.12	237390	4768799	75014	72978	40987	38995	22	23	43
SRR13395901	293	129	105	91	60	33	4868111	4846652	4788776	4686485	4172687	3204257	137	172249	4851516	4829781	69.31	69.3	79699	79699	39224	39224	22	22	43	43	2	2	156628	5	0	0	1	0 + 1 part	5205	98.65	1.017	0	5.5	2.14	172228	4844195	73367	74357	39224	39224	23	22	44
SRR13395902	550	153	124	110	67	32	4817736	4776037	4695343	4591792	3885044	2590281	161	209193	4781479	4829781	69.32	69.3	53919	53919	31535	31475	29	29	57	58	1	1	11652	5	0	0	0	0 + 1 part	5260	98.656	1.002	0	3.55	1.68	209193	4773931	53667	53667	31535	31475	29	29	57
SRR13395903	226	115	94	84	53	34	4788217	4773004	4719802	4655051	4140452	3451656	120	236875	4776359	4829781	69.33	69.3	91153	88137	45972	42996	19	20	37	38	1	1	2924	4	0	0	0	0 + 1 part	5260	98.698	1.001	0	3.5	1.59	236833	4769599	91150	88082	45932	42996	19	20	37
SRR13395904	277	111	90	81	57	39	4861170	4840803	4789645	4729546	4323448	3672026	116	217620	4844669	4829781	69.31	69.3	86289	86289	50271	50271	21	21	39	39	2	2	138696	6	0	0	0	0 + 1 part	5260	98.698	1.015	0	5.75	2.01	217601	4837629	83284	83284	50271	50271	21	21	40
SRR13395905	363	110	94	86	54	34	4977531	4947979	4904353	4843991	4306674	3582461	117	317759	4952911	4829781	69.32	69.3	79721	83285	43877	49418	18	17	37	35	2	2	365532	5	0	0	0	0 + 0 part	0	98.677	1.039	0	2.62	1.53	317759	4949988	77368	77368	43825	49418	19	19	39
SRR13395906	592	134	105	93	64	38	4947376	4898336	4819916	4737274	4251132	3276937	141	238390	4903182	4829781	69.33	69.3	71358	71747	41689	42201	25	24	47	46	4	4	257994	3	0	0	0	0 + 1 part	5260	98.633	1.028	0	3.32	1.55	155896	4895014	71317	71727	41660	42201	26	25	48
SRR13395907	419	115	94	86	63	36	4804184	4771273	4716314	4660634	4278611	3285360	122	236875	4776127	4829781	69.33	69.3	73480	73277	44650	44059	22	23	43	44	0	0	0	5	0	0	0	0 + 1 part	5260	98.688	1.001	0	3.29	1.51	236847	4768288	73480	73242	44650	44059	22	23	43
SRR13395908	523	134	110	94	65	33	4819682	4778183	4709059	4600568	4125854	2976762	142	217505	4783871	4829781	69.33	69.3	64347	64347	34050	34021	24	24	48	49	2	2	114034	2	0	0	0	0 + 1 part	5260	98.697	1.002	0	3.25	1.47	217486	4775813	64306	64306	34021	33834	24	24	48
SRR13395909	663	157	128	112	66	34	4828771	4775726	4697992	4576185	3797303	2672594	166	129667	4781846	4829781	69.33	69.3	55889	53668	29098	28261	29	30	58	60	2	2	37992	4	0	0	0	0 + 1 part	5260	98.628	1.003	0	3.34	1.62	129623	4773399	55889	53628	28949	28261	29	30	59
SRR13395910	361	120	100	89	57	33	4795246	4770082	4721675	4642898	4095934	3251471	125	237801	4773525	4829781	69.33	69.3	83199	79699	38978	35954	20	21	41	42	1	1	76290	6	0	0	0	0 + 1 part	5260	98.656	1.001	0	3.36	1.6	237762	4766261	82947	79699	38978	35947	20	21	41
SRR13395911	227	126	99	91	56	34	4781676	4766559	4699106	4646911	4072923	3323457	133	237412	4771486	4829781	69.32	69.3	75064	75064	38978	36491	20	20	40	41	0	0	0	5	0	0	0	0 + 1 part	5260	98.617	1.001	0	5.42	2.04	237370	4763744	75002	75002	38978	36491	20	20	40
SRR13395912	266	122	99	87	59	35	4781728	4763756	4707353	4616655	4177193	3317831	129	179828	4768311	4829781	69.32	69.3	78457	78457	42206	39311	21	21	41	42	1	1	165262	4	0	0	0	0 + 0 part	0	98.664	1.001	0	3.08	1.64	179576	4766364	78007	78007	42206	39311	22	22	42
SRR13395913	245	109	92	82	57	36	4785501	4766681	4726097	4653753	4234337	3459943	117	217143	4771971	4829781	69.33	69.3	83508	83508	49306	48478	21	21	39	40	3	2	25078	6	0	0	0	0 + 1 part	5223	98.625	1.001	0	3.48	1.64	217124	4764921	83508	83508	49253	48478	21	21	39
SRR13395914	278	115	94	84	55	36	4907071	4887729	4835211	4764673	4251818	3547856	120	238350	4891019	4829781	69.33	69.3	82672	82672	49279	49298	20	20	39	38	3	3	411893	4	0	0	0	0 + 1 part	5260	98.628	1.026	0	3.27	1.6	237759	4883786	82420	82420	49279	49298	21	21	40
SRR13395915	217	107	91	83	57	38	4864723	4850257	4809231	4751100	4308358	3604048	113	237487	4854111	4829781	69.31	69.3	82672	82672	49418	49418	21	21	39	39	2	2	206059	7	0	0	0	0 + 1 part	5260	98.655	1.018	0	3.25	1.68	237487	4846182	80246	80246	49418	49418	22	22	40
SRR13395916	313	115	98	83	60	34	4883655	4857254	4811198	4699339	4291255	3326487	126	179456	4864076	4829781	69.34	69.3	79677	79677	44044	44044	21	21	41	41	1	1	179456	5	0	0	0	0 + 1 part	5260	98.671	1.02	0	3.23	1.68	167783	4857204	79628	79628	43992	43992	22	22	42
SRR13395917	381	125	103	93	57	33	4877111	4848285	4783960	4715263	4080984	3218228	134	210126	4853951	4829781	69.31	69.3	73070	73070	39087	39087	21	21	43	43	2	2	182422	5	0	0	0	0 + 1 part	5260	98.676	1.017	0	3.36	1.62	210126	4846651	73070	73070	39058	39058	22	22	44
SRR13395918	369	119	99	87	55	36	4915861	4887710	4835658	4753303	4216641	3499276	127	238350	4892609	4829781	69.33	69.3	82672	82672	47472	48491	21	21	40	39	3	3	427535	4	0	0	0	0 + 1 part	5260	98.638	1.026	0	3.99	1.66	180433	4885037	79689	82420	47453	48484	23	22	42
SRR13395919	301	115	94	79	55	33	4803767	4781567	4733069	4623887	4246586	3407865	123	237730	4786738	4829781	69.33	69.3	86307	86307	47467	47150	18	18	37	38	3	3	97304	4	0	0	0	0 + 1 part	5260	98.7	1.003	0	3.21	1.57	237730	4779228	86307	86307	47150	47150	18	18	38
SRR13395920	334	126	99	87	59	33	4797121	4771531	4703113	4613960	4126066	3209122	134	226411	4776490	4829781	69.33	69.3	79699	75843	36524	35360	20	21	42	43	3	3	32486	6	0	0	0	0 + 1 part	5260	98.6	1.002	0	3.15	1.64	226391	4768184	79699	75825	36474	35360	20	21	42
SRR13395921	253	113	94	82	58	36	4896789	4878895	4826719	4733136	4337602	3531204	119	225550	4882904	4829781	69.34	69.3	86307	86307	49382	49418	20	20	39	38	2	2	267521	7	0	0	0	0 + 1 part	5260	98.699	1.023	0	3.38	1.7	225550	4875481	86307	86307	49258	49382	21	21	40
SRR13395922	280	112	92	84	55	32	4791348	4771605	4720042	4669118	4174701	3262832	117	224964	4774722	4829781	69.33	69.3	87625	86288	46407	42206	19	20	39	40	2	2	26614	6	0	0	0	0 + 1 part	5260	98.663	1.001	0	3.44	1.66	224964	4767651	87625	86288	46407	42206	19	20	39
SRR13395923	243	113	92	82	56	36	4906321	4889545	4835194	4762280	4316438	3540373	119	238350	4893312	4829781	69.34	69.3	83545	86288	48506	49382	20	19	39	38	2	2	262656	7	0	0	0	0 + 1 part	5260	98.667	1.026	0	3.19	1.66	217266	4885844	83293	86288	48482	49382	21	20	40
SRR13395924	234	106	87	80	55	35	4889325	4871844	4820238	4767204	4351078	3626880	113	237788	4876351	4829781	69.33	69.3	86288	89505	49671	50132	18	17	36	35	2	2	214726	6	0	0	0	0 + 0 part	0	98.688	1.023	0	2.24	1.64	237759	4874526	86288	89483	49671	50105	19	18	37
SRR13395925	221	104	89	81	54	36	4786099	4770639	4733833	4676742	4214613	3557678	109	237801	4773715	4829781	69.33	69.3	83508	83199	49418	48275	19	20	37	38	1	1	76290	5	0	0	0	0 + 1 part	5260	98.673	1.001	0	3.4	1.57	237762	4766722	83508	82947	49418	48275	19	20	37
SRR13395926	252	117	96	84	55	31	4784650	4767925	4711729	4629230	4149071	3209799	123	216766	4771699	4829781	69.33	69.3	88609	88609	43186	42206	20	20	39	40	0	0	0	4	0	0	0	0 + 0 part	0	98.713	1.001	0	2.24	1.53	216747	4769003	88540	88540	43186	42206	20	20	39
SRR13395927	225	118	100	93	59	31	4781223	4765226	4720702	4675400	4099102	3050170	125	224961	4770518	4829781	69.32	69.3	73380	73380	40310	39120	21	21	43	44	0	0	0	6	0	0	0	0 + 1 part	5260	98.597	1.001	0	3.46	1.74	224961	4762691	73328	73328	40309	39120	21	21	43
SRR13395928	352	114	99	87	57	31	4890907	4864460	4824320	4732495	4223788	3211013	121	237342	4869120	4829781	69.33	69.3	74531	75021	41451	42206	20	19	41	40	1	1	237342	4	0	0	0	0 + 0 part	0	98.698	1.021	0	2.98	1.59	224980	4866946	74357	75021	41451	42206	21	20	42
SRR13395929	230	111	94	83	60	35	4871370	4856217	4814255	4741359	4375782	3484465	116	237831	4859314	4829781	69.31	69.3	83508	83508	45957	46060	20	20	39	38	4	4	342146	4	0	0	0	0 + 1 part	5260	98.689	1.018	0	3.31	1.74	237767	4852061	80581	80581	45957	45957	21	21	40
SRR13395930	302	116	100	89	58	37	4796159	4773411	4728398	4655488	4107602	3339623	121	163796	4777214	4829781	69.33	69.3	78539	76290	42201	40333	22	23	43	44	2	2	83808	6	0	0	0	0 + 1 part	5260	98.654	1.002	0	3.19	1.62	163791	4769934	78539	74408	42201	40286	22	23	43
SRR13395931	428	121	100	90	60	35	4944461	4909219	4854937	4775318	4262414	3337122	127	187393	4913099	4829781	69.29	69.3	71614	73943	40438	41939	21	20	43	42	2	2	287546	3	0	0	0	2 + 0 part	1272	98.628	1.031	0	2.58	1.64	187141	4908579	69275	70630	40438	41884	23	22	45
SRR13395932	216	101	85	78	49	34	4798434	4783103	4742041	4696080	4220737	3654129	107	216765	4786975	4829781	69.33	69.3	92305	92305	56147	50128	18	18	33	34	2	2	25148	6	0	0	0	0 + 1 part	5260	98.67	1.003	0	5.35	2.04	216746	4779047	92305	92305	56147	50046	18	18	33
SRR13395933	252	95	79	72	50	32	4788601	4770185	4729892	4680156	4314587	3636010	100	398611	4773309	4829781	69.33	69.3	97244	97244	51383	50024	16	16	31	32	1	1	165473	5	0	0	0	0 + 1 part	5260	98.671	1.001	0	4.01	1.76	398611	4766461	97244	97244	50857	50024	16	16	32
SRR13395934	255	99	81	74	51	35	4789053	4768824	4722885	4675910	4308005	3697083	107	398438	4774252	4829781	69.33	69.3	86288	83508	56148	50185	16	17	33	34	1	1	2498	5	0	0	0	0 + 1 part	5260	98.654	1.001	0	3.23	1.6	398438	4767053	86288	83508	56148	50155	16	17	33
SRR13395935	205	100	82	75	54	34	4784581	4769324	4724968	4674763	4328436	3567264	107	217080	4774125	4829781	69.33	69.3	92322	92322	49418	48240	18	18	35	36	0	0	0	6	0	0	0	0 + 1 part	5260	98.677	1.001	0	3.27	1.51	217061	4766975	92322	92322	49418	48240	18	18	35
SRR13395936	212	100	81	75	53	33	4789449	4774001	4725401	4684829	4312552	3571107	106	237632	4777983	4829781	69.33	69.3	92313	92313	49616	49381	17	17	34	35	2	2	212724	4	0	0	0	0 + 1 part	5260	98.651	1.002	0	3.97	1.64	237632	4771407	92313	92313	49616	49381	17	17	35
SRR13395937	194	107	87	80	55	34	4861509	4848087	4801488	4753728	4349744	3555272	114	237811	4852851	4829781	69.31	69.3	92322	92322	48503	48503	18	18	36	36	1	1	158128	6	0	0	0	0 + 1 part	5260	98.679	1.017	0	3.36	1.59	237759	4845846	86288	86288	48503	48503	19	19	37
SRR13395938	256	105	83	76	53	34	4915018	4895066	4834900	4786022	4387247	3671976	112	238390	4899475	4829781	69.33	69.3	92079	92313	49616	50709	17	16	35	34	2	2	250042	4	0	0	0	0 + 1 part	5260	98.683	1.027	0	3.44	1.74	237756	4892377	92015	92313	49616	50709	18	17	36
SRR13395939	203	101	85	81	55	33	4789634	4772640	4736025	4708605	4281223	3469772	111	236917	4779914	4829781	69.33	69.3	92313	86288	49313	48329	17	18	36	37	2	2	12534	3	0	0	0	0 + 1 part	5260	98.668	1.002	0	3.95	1.76	236917	4772968	92313	86288	49261	48329	17	18	36
SRR13395940	238	99	82	74	54	34	4787019	4768687	4720647	4664107	4340248	3585910	106	237749	4773540	4829781	69.33	69.3	92079	86706	50209	49418	17	18	34	35	0	0	0	7	0	0	0	0 + 1 part	5260	98.666	1.001	0	3.5	1.59	237749	4766572	92015	86706	50157	49418	17	18	34
SRR13395941	241	99	80	72	50	30	4786229	4767524	4721236	4661564	4273599	3520192	107	397512	4773007	4829781	69.33	69.3	104055	104055	49382	49310	14	14	32	33	0	0	0	5	0	0	0	0 + 1 part	5260	98.661	1.001	0	3.34	1.64	397512	4765865	104055	104055	49382	49258	14	14	32
SRR13395942	201	101	87	81	54	38	4783254	4766918	4731919	4687869	4222428	3634959	111	224961	4773729	4829781	69.33	69.3	86288	83285	50921	50271	19	20	37	38	0	0	0	7	0	0	0	0 + 1 part	5260	98.669	1.001	0	3.88	1.72	224961	4766705	86288	83285	50921	50271	19	20	37
SRR13395943	1313	227	184	141	66	23	4894356	4794080	4664510	4350905	3121742	1674704	236	137514	4799941	4829781	69.32	69.3	33587	33587	18966	18801	41	41	89	90	1	1	37892	4	0	0	0	1 + 1 part	5315	98.653	1.006	0	3.27	1.62	137446	4791303	32976	32976	18938	18801	41	41	90
SRR13395944	1188	205	166	133	73	20	4866891	4774436	4668927	4425238	3455585	1525590	217	124732	4782095	4829781	69.32	69.3	39268	39268	21757	21536	40	40	79	81	2	2	56371	2	0	0	1	0 + 1 part	5205	98.701	1.002	0	3.15	1.64	124704	4773257	39217	39217	21757	21482	40	40	79
SRR13395945	1287	197	163	131	66	24	4873474	4767544	4667651	4434360	3382549	1881095	215	141460	4780610	4829781	69.33	69.3	39982	39273	21537	21218	36	37	75	77	1	1	106984	2	0	0	0	0 + 1 part	5260	98.67	1.002	0	4.03	1.66	141460	4771740	39982	39222	21483	21170	36	37	75
SRR13395946	367	124	102	92	66	31	4800997	4773986	4717831	4651887	4226642	2917891	132	225665	4778973	4829781	69.33	69.3	64023	62857	39303	39220	22	23	46	47	1	1	8386	2	0	0	0	0 + 1 part	5260	98.669	1.002	0	3.46	1.8	225665	4771401	64023	62656	39192	39192	22	23	47
SRR13395947	364	116	97	87	58	30	4798794	4770110	4709843	4632033	4129308	3128761	125	216766	4775809	4829781	69.33	69.3	79700	79700	39210	39072	19	19	41	42	1	1	166390	5	0	0	0	0 + 1 part	5260	98.691	1.001	0	3.97	1.7	216747	4768508	79700	70161	39210	39038	19	20	42
SRR13395948	505	133	115	102	61	32	4817066	4773489	4717662	4624683	3958021	2932318	147	180227	4783515	4829781	69.32	69.3	69145	69145	31569	31477	23	23	48	50	2	2	191879	3	0	0	0	0 + 1 part	5260	98.695	1.002	0	3.78	1.68	164656	4775749	62526	62526	31561	31477	24	24	50
SRR13395949	294	110	92	84	59	36	4974955	4951614	4902609	4842106	4407229	3587563	120	238390	4957754	4829781	69.32	69.3	80032	83199	49381	49849	20	19	39	37	3	3	530972	5	0	0	0	0 + 1 part	5260	98.688	1.039	0	4.07	1.8	224961	4950485	73033	79361	49381	49849	22	21	42
SRR13395950	509	120	101	93	60	36	4891343	4846101	4788028	4731916	4187454	3294087	133	224934	4855547	4829781	69.32	69.3	73393	75917	39556	39556	23	22	44	44	1	1	161150	2	0	0	0	0 + 1 part	5260	98.659	1.018	0	3.23	1.68	224934	4847383	73343	75885	39556	39556	24	23	45
SRR13395951	276	108	90	83	58	36	5071321	5051046	5006882	4960625	4534838	3726566	112	320524	5053731	4829781	69.38	69.3	86288	92313	49382	56355	19	18	38	35	2	2	558914	5	0	0	0	0 + 1 part	5260	98.682	1.059	0	3.38	1.74	211218	5046318	86288	92313	49382	56355	21	20	40
SRR13395952	530	149	123	104	62	30	4809952	4770590	4701279	4562371	3843763	2684850	156	225665	4775584	4829781	69.32	69.3	58118	58118	29249	29175	25	25	53	54	0	0	0	3	0	0	0	0 + 1 part	5260	98.644	1.001	0	3.42	1.64	225665	4766966	58118	58118	29149	29099	25	25	53
SRR13395953	623	142	116	102	66	32	4826934	4778398	4710608	4607661	3990339	2716657	150	155968	4783546	4829781	69.33	69.3	61061	59992	34109	33985	26	27	53	54	1	1	15312	4	0	0	0	0 + 1 part	5223	98.656	1.003	0	3.48	1.64	155968	4775569	61042	59992	34093	33985	26	27	53
SRR13395954	432	130	110	97	67	34	4803727	4770318	4711837	4627449	4116678	2871193	139	203371	4776142	4829781	69.33	69.3	64372	64372	38086	36712	26	26	50	52	0	0	0	4	0	0	0	0 + 1 part	5260	98.68	1.001	0	3.71	1.66	203371	4768376	64338	64338	36721	36712	26	26	51
SRR13395955	1775	239	189	147	73	19	4958027	4826105	4684062	4376537	3175369	1371925	255	138514	4836743	4829781	69.31	69.3	31477	31477	19585	19585	47	47	94	94	1	1	107718	3	0	0	0	0 + 1 part	5260	98.669	1.014	0	3.42	1.62	138445	4827550	31477	31477	18865	19585	48	48	96
SRR13395956	1419	242	176	141	68	18	4885467	4775209	4597561	4346605	3158296	1357618	254	124651	4783167	4829781	69.32	69.3	35972	34663	19071	18801	42	43	88	90	0	0	0	3	0	0	0	0 + 1 part	5260	98.678	1.003	0	3.29	1.49	124600	4774237	35928	34663	19020	18801	42	43	88
SRR13395957	1354	245	189	155	65	18	4880171	4776236	4626245	4375345	2889456	1268339	255	109011	4782846	4829781	69.32	69.3	30107	30107	18001	17940	48	48	99	101	1	1	96237	2	0	0	0	0 + 1 part	5260	98.668	1.003	0	3.65	1.64	108982	4773857	30107	30107	17970	17940	49	49	100
SRR13395958	696	165	135	117	64	31	4921001	4865554	4790461	4661191	3792479	2614691	177	182150	4873967	4829781	69.32	69.3	54631	54631	28974	29653	28	28	60	58	3	3	225133	2	0	0	0	0 + 1 part	5260	98.646	1.022	0	3.57	1.68	134248	4865540	54631	54631	28840	29520	29	29	61
SRR13395959	568	143	121	103	63	34	4816557	4772643	4708449	4587079	3940061	2866942	152	207930	4778591	4829781	69.33	69.3	62418	62418	31759	31590	26	26	51	53	1	1	1114	3	0	0	0	0 + 1 part	5260	98.699	1.001	0	3.5	1.68	207911	4770573	62418	62418	31759	31590	26	26	51
SRR13395960	670	158	130	112	64	30	4851090	4801234	4733468	4599554	3837123	2595238	165	224961	4805784	4829781	69.32	69.3	56148	56148	30490	29718	27	27	56	57	1	1	56404	2	0	0	0	0 + 1 part	5260	98.673	1.007	0	3.61	1.66	224961	4797639	50382	50382	29295	29098	27	27	57
SRR13395961	393	120	99	89	59	30	4799233	4766795	4712447	4642221	4139155	3042763	131	225387	4773926	4829781	69.33	69.3	72708	72532	40330	39144	20	21	42	43	0	0	0	3	0	0	0	0 + 1 part	5260	98.642	1.001	0	3.69	1.7	225387	4765803	72685	72532	40292	39093	20	21	42
SRR13395962	285	106	89	81	53	35	4910796	4886559	4841395	4779044	4300334	3597064	113	238390	4891492	4829781	69.34	69.3	86288	86288	49250	49418	18	18	37	36	3	3	320901	6	0	0	0	0 + 1 part	5260	98.645	1.026	0	3.4	1.64	225568	4884693	86288	86288	49250	49418	19	19	38
SRR13395963	414	111	93	81	50	37	4806877	4773841	4728263	4644195	4128585	3626837	119	236860	4779076	4829781	69.33	69.3	86706	86288	50156	50156	19	20	37	37	2	2	8632	3	0	0	0	0 + 1 part	5260	98.667	1.002	0	5.58	2.01	236808	4771212	86706	86288	50156	50156	19	20	37
SRR13395964	806	218	168	134	73	21	4840005	4784844	4656552	4403384	3391656	1514898	225	126660	4789703	4829781	69.32	69.3	37722	37722	21808	21536	42	42	82	84	2	2	89302	3	0	0	0	0 + 1 part	5260	98.642	1.004	0	3.61	1.72	126660	4781115	37672	37672	21808	21526	42	42	82
SRR13395965	427	124	100	90	56	31	4810142	4779446	4718480	4649840	4081801	3188836	129	237817	4782599	4829781	69.32	69.3	82672	82672	40339	36699	19	19	40	41	3	3	188836	5	0	0	0	0 + 1 part	5260	98.685	1.002	0	4.26	1.74	237772	4774348	73520	73520	40288	36699	20	20	41
SRR13395966	769	177	145	124	62	28	4889607	4832872	4751334	4607596	3607309	2425475	184	224877	4837452	4829781	69.32	69.3	50709	50709	24670	24670	28	28	63	63	2	2	116670	4	0	0	0	0 + 1 part	5260	98.683	1.014	0	3.67	1.8	224877	4828841	50709	50709	24670	24670	29	29	64
SRR13395967	775	169	137	113	69	26	4889133	4829408	4734485	4560451	3826728	2251859	178	214757	4835722	4829781	69.32	69.3	48524	48524	28206	28206	30	30	62	62	3	3	199496	4	0	0	0	0 + 1 part	5260	98.637	1.014	0	3.23	1.6	214688	4826589	48474	48474	28206	28206	31	31	63
SRR13395968	551	137	113	100	58	35	4811478	4768987	4707123	4617996	3945610	3112524	146	214007	4775285	4829781	69.33	69.3	71100	67669	35093	35072	23	24	47	48	0	0	0	5	0	0	0	0 + 1 part	5260	98.658	1.001	0	3.32	1.66	213940	4767164	71100	67618	35093	35072	23	24	47
SRR13395969	551	155	131	115	71	32	4893067	4851813	4791077	4674663	3909842	2526073	162	160512	4856955	4829781	69.31	69.3	50271	51541	31475	31588	31	30	62	61	1	1	160512	3	0	0	0	0 + 1 part	5260	98.67	1.018	0	3.38	1.64	160041	4848994	50271	51502	31475	31537	32	31	63
SRR13395970	413	134	105	96	67	34	4801486	4771565	4699440	4636432	4118733	2939199	140	227076	4775590	4829781	69.33	69.3	64168	64168	34229	33306	25	25	49	50	0	0	0	4	0	0	0	0 + 1 part	5358	98.674	1.001	0	3.11	1.72	227076	4767721	64117	64117	34229	33306	25	25	49
SRR13395971	680	171	140	120	68	28	4824859	4774993	4690824	4546073	3673408	2283210	180	128835	4781717	4829781	69.32	69.3	47349	47349	25549	25487	31	31	65	66	1	1	48241	2	0	0	0	0 + 1 part	5260	98.661	1.002	0	3.74	1.66	128805	4772729	47002	47002	25549	25472	31	31	65
SRR13395972	692	168	135	115	61	28	4825252	4770792	4678135	4532696	3644639	2451694	179	194100	4778601	4829781	69.33	69.3	55721	50407	27223	25729	27	28	59	61	0	0	0	3	0	0	1	0 + 1 part	5205	98.682	1.002	0	3.36	1.66	194049	4770129	55721	50407	27223	25729	27	28	59
SRR13395973	287	106	89	80	58	34	4795576	4772118	4723735	4664803	4309312	3401770	115	237707	4777971	4829781	69.33	69.3	82876	82876	46952	45848	19	19	38	39	2	2	38240	5	0	0	0	0 + 1 part	5260	98.673	1.001	0	3.5	1.74	237707	4770915	82624	82624	46952	45848	19	19	38
SRR13395974	661	150	119	103	63	34	4823385	4770541	4684511	4574052	3896544	2852554	161	156012	4777733	4829781	69.33	69.3	65848	64121	31475	30796	26	27	52	54	0	0	0	2	0	0	0	0 + 1 part	5260	98.69	1.001	0	3.44	1.68	155993	4769890	65848	64121	31475	30796	26	27	52
SRR13395975	663	154	126	112	65	32	4875918	4823972	4753257	4646183	3836841	2658402	163	163998	4830103	4829781	69.34	69.3	56148	56148	29232	29232	28	28	58	58	3	3	104680	4	0	0	0	0 + 1 part	5260	98.678	1.012	0	3.34	1.66	163979	4821579	56148	56148	26464	26464	28	28	59
SRR13395976	690	150	127	106	69	31	4828676	4773556	4710912	4553962	3943731	2604593	162	142617	4781489	4829781	69.33	69.3	56196	56196	30496	30445	28	28	57	58	1	1	7518	3	0	0	1	0 + 1 part	5205	98.69	1.002	0	3.27	1.66	142617	4773697	56196	56196	30445	30427	28	28	57
SRR13395977	483	140	114	98	64	34	4806923	4771429	4700971	4584254	3994001	2907304	147	155977	4775998	4829781	69.33	69.3	62839	62839	35780	32918	25	25	50	52	0	0	0	2	0	0	0	0 + 1 part	5260	98.666	1.001	0	3.42	1.7	155962	4767415	62656	62656	35780	32851	25	25	50
SRR13395978	961	223	176	145	67	28	4848688	4775917	4657337	4435532	3103122	1742128	240	88575	4788418	4829781	69.31	69.3	35870	35870	20323	20209	44	44	89	91	2	2	24347	4	0	0	0	0 + 1 part	5260	98.637	1.004	0	3.46	1.51	88524	4779736	35852	35852	20304	20173	44	44	89
SRR13395979	618	153	129	113	67	30	4825600	4778085	4715874	4601452	3810206	2534371	160	187883	4782971	4829781	69.33	69.3	55780	55780	27823	26603	28	28	59	60	1	1	13496	2	0	0	0	0 + 1 part	5260	98.659	1.003	0	3.36	1.68	187812	4774270	55780	55780	27823	26572	28	28	59
SRR13395980	722	163	134	112	67	32	4828240	4772126	4690947	4525244	3771790	2488035	173	166948	4778772	4829781	69.33	69.3	50709	50709	30653	29099	31	31	61	62	0	0	0	4	0	0	0	0 + 1 part	5260	98.694	1.001	0	5.45	2.06	166898	4771013	50709	50709	30653	29099	31	31	61
SRR13395981	766	175	136	113	66	29	4832885	4773594	4658013	4486803	3732302	2390345	185	181969	4781036	4829781	69.33	69.3	49832	49832	28684	28186	30	30	61	62	1	1	5514	4	0	0	0	0 + 1 part	5260	98.664	1.002	0	3.08	1.59	181969	4772671	49832	49832	28684	28186	30	30	61
SRR13395982	677	138	111	102	67	31	5013851	4960381	4893348	4828354	4291414	2959127	146	238390	4965850	4829781	69.31	69.3	70361	71608	38978	39700	24	23	49	46	3	3	377204	4	0	0	0	0 + 1 part	5260	98.687	1.041	0	5.27	1.95	165713	4957827	68732	70361	38978	39700	25	24	51
SRR13395983	691	153	126	112	67	31	4826398	4774072	4703717	4602730	3837848	2534909	161	155970	4779191	4829781	69.33	69.3	53775	53775	29098	29016	29	29	58	59	0	0	0	3	0	0	1	0 + 1 part	5205	98.707	1.001	0	3.08	1.62	155918	4771067	53775	53775	29098	27988	29	29	58
SRR13395984	286	107	88	81	54	32	4804896	4780954	4736079	4689524	4234535	3419690	117	224934	4787410	4829781	69.33	69.3	94572	92313	47467	45974	18	19	36	37	2	2	25148	3	0	0	0	0 + 1 part	5260	98.694	1.003	0	3.38	1.7	224934	4780245	92313	92313	47453	45974	19	19	36
SRR13395985	463	124	108	94	62	31	4806793	4771298	4728179	4635938	4089715	2933388	131	162578	4775951	4829781	69.33	69.3	65125	65125	37992	37010	22	22	47	48	0	0	0	6	0	0	0	0 + 1 part	5260	98.671	1.001	0	3.36	1.66	162578	4767819	65125	65125	37963	37010	22	22	47
SRR13395986	499	120	103	92	66	32	4808942	4770091	4726184	4650624	4236528	3020385	129	211165	4776086	4829781	69.33	69.3	69576	69576	38978	38428	22	22	46	47	1	1	34185	3	0	0	0	0 + 1 part	5260	98.691	1.001	0	3.46	1.62	211165	4768575	69576	69576	38978	38428	22	22	46
SRR13395987	419	125	105	95	61	31	4865219	4830478	4775626	4704382	4134033	3065105	135	242640	4837784	4829781	69.31	69.3	69344	69344	38000	38000	21	21	45	45	2	2	369752	4	0	0	0	0 + 1 part	5260	98.65	1.014	0	3.48	1.74	237792	4830206	68002	68002	37948	37948	22	22	46
SRR13395988	208	103	86	79	55	32	4784964	4768172	4726124	4678164	4276182	3425641	111	236823	4773999	4829781	69.33	69.3	86288	86288	48351	46587	18	18	36	37	0	0	0	6	0	0	0	0 + 1 part	5260	98.684	1.001	0	3.29	1.57	236823	4767135	86288	86288	48351	46587	18	18	36
SRR13395989	201	105	83	77	53	35	4779096	4765874	4713722	4668949	4271736	3610024	111	216761	4769741	4829781	69.33	69.3	92313	92205	51383	49418	18	19	35	36	0	0	0	4	0	0	0	0 + 0 part	0	98.712	1	0	2.58	1.53	216742	4768320	92313	92164	51383	49418	18	19	35
SRR13395990	519	134	111	100	66	31	4827636	4788523	4727315	4649831	4126924	2850330	145	209192	4796249	4829781	69.33	69.3	62880	62720	34693	34113	23	24	49	50	1	1	39488	4	0	0	0	0 + 1 part	5260	98.681	1.005	0	3.48	1.59	209192	4788110	62656	62468	34071	32666	23	24	49
SRR13395991	576	130	108	95	58	34	4824588	4779116	4715176	4629363	3996488	3172907	139	217205	4785021	4829781	69.33	69.3	71299	71299	34171	33969	22	22	44	45	2	2	178816	3	0	0	0	0 + 1 part	5260	98.715	1.003	0	3.96	1.66	217186	4777376	70376	70376	33969	32138	23	23	46
SRR13395992	658	150	129	107	62	30	4823190	4771434	4712923	4548676	3799397	2631744	161	162612	4778647	4829781	69.33	69.3	55306	55306	30983	30655	26	26	55	56	1	1	30377	2	0	0	0	0 + 1 part	5260	98.692	1.001	0	3.8	1.68	162612	4770527	55306	55306	30970	30655	26	26	55
SRR13395993	671	135	112	96	65	35	4830279	4778339	4713519	4600363	4096012	2941758	144	171135	4784311	4829781	69.33	69.3	62877	62501	39616	39222	25	26	50	51	1	1	11652	2	0	0	0	0 + 1 part	5260	98.714	1.002	0	3.73	1.66	171116	4776582	62501	62501	39616	39222	26	26	50
SRR13395994	486	123	107	96	68	33	4832884	4792519	4750464	4666976	4211841	2899314	134	226267	4800403	4829781	69.33	69.3	63263	59798	39311	39112	24	25	49	50	2	2	68073	5	0	0	0	0 + 1 part	5260	98.685	1.006	0	3.11	1.62	226267	4792915	63263	59798	39060	38978	24	25	49
SRR13395995	504	124	108	95	59	34	4917172	4875698	4833614	4742175	4121410	3162865	132	214130	4881383	4829781	69.33	69.3	72713	74187	40634	41224	23	22	45	44	1	1	214130	4	0	0	0	0 + 1 part	5260	98.646	1.023	0	3.46	1.74	169177	4873292	72667	74136	40634	41224	24	23	46
SRR13395996	301	99	85	77	57	36	4795364	4768992	4730650	4675752	4346922	3566547	110	226269	4776249	4829781	69.33	69.3	83508	82875	49418	49381	18	19	37	38	0	0	0	5	0	0	0	0 + 1 part	5260	98.717	1.001	0	3.61	1.74	226269	4769302	83508	82623	49418	49381	18	19	37
SRR13395997	244	100	83	75	50	33	4884131	4866208	4822347	4769675	4337948	3691816	106	398438	4869894	4829781	69.32	69.3	98182	98182	50155	50158	15	15	33	32	1	1	189790	5	0	0	0	0 + 1 part	5260	98.699	1.02	0	3.36	1.76	398438	4863064	94888	94888	50155	50158	16	16	34
SRR13395998	416	117	97	88	54	32	4801710	4768442	4712969	4648039	4089275	3276219	126	237772	4774695	4829781	69.33	69.3	83512	83512	42209	40469	19	19	39	40	0	0	0	3	0	0	0	0 + 1 part	5260	98.657	1.001	0	3.29	1.64	237720	4766469	83512	83512	42209	40364	19	19	39
SRR13395999	676	138	114	97	62	30	4890560	4836931	4765721	4640479	4050997	2883716	148	183867	4843824	4829781	69.31	69.3	64669	64669	32877	32877	22	22	48	48	3	3	311774	5	0	0	0	0 + 1 part	5260	98.683	1.015	0	3.94	1.76	183867	4836184	64099	64099	32826	32826	24	24	50
SRR13396000	528	125	104	88	56	29	4811228	4771557	4710567	4596937	4060055	3055383	133	211164	4776686	4829781	69.33	69.3	77172	75334	38201	37373	19	20	41	42	1	1	166444	3	0	0	0	0 + 1 part	5260	98.689	1.001	0	3.94	1.7	211164	4768870	75291	73033	38201	37373	20	21	42
SRR13396001	480	125	107	95	61	35	4827614	4789442	4739170	4653794	4089010	3046612	135	211238	4795951	4829781	69.32	69.3	73363	73363	43525	42209	24	24	47	48	2	2	38142	2	0	0	0	0 + 1 part	5260	98.693	1.005	0	3.36	1.66	211238	4788104	73363	73363	43525	42209	24	24	47
SRR13396002	695	131	108	98	65	32	4828577	4773008	4709158	4645110	4087961	2889627	140	236894	4779516	4829781	69.33	69.3	64130	64130	34017	33987	24	24	49	50	2	1	735	2	0	0	0	0 + 1 part	5260	98.728	1.001	0	3.73	1.66	236852	4771782	64078	64078	34017	33987	24	24	49
SRR13396003	677	148	120	108	66	36	4824809	4770746	4682372	4598629	3897482	2831107	160	156012	4778881	4829781	69.33	69.3	56330	56149	31590	31038	28	29	55	57	1	1	52907	3	0	0	1	0 + 1 part	5205	98.697	1.001	0	3.5	1.59	155962	4770524	56293	56149	31475	31034	28	29	56
SRR13396004	499	131	106	94	62	34	4845110	4806177	4742046	4658600	4123584	3144793	140	211695	4812227	4829781	69.34	69.3	73418	73418	36721	35576	23	23	45	46	1	1	70322	3	0	0	0	0 + 1 part	5260	98.699	1.008	0	3.5	1.78	211695	4805064	73342	73342	35360	35168	23	23	46
SRR13396005	342	112	94	85	59	35	4879122	4851307	4802541	4743638	4301606	3439634	121	236627	4857729	4829781	69.32	69.3	74543	82256	42209	43874	20	19	40	39	1	1	163736	6	0	0	0	0 + 1 part	5260	98.698	1.018	0	3.52	1.8	236627	4850554	74369	81817	42209	43823	21	20	41
SRR13396006	268	106	90	82	58	34	4876012	4854273	4811723	4757467	4353830	3422973	115	329970	4860484	4829781	69.31	69.3	83288	83288	47490	47490	20	20	39	39	3	3	492730	4	0	0	0	0 + 1 part	5260	98.696	1.019	0	5.98	2.24	326297	4853253	81056	81056	47477	47477	21	21	40
SRR13396007	309	106	87	80	54	33	4793329	4770189	4720775	4670191	4228620	3501527	113	266535	4774836	4829781	69.33	69.3	86288	86288	47435	43989	17	17	35	36	1	1	165330	6	0	0	1	0 + 1 part	5205	98.684	1.001	0	3.84	1.68	266535	4767735	86288	83730	47382	43989	17	18	36
SRR13396008	323	106	85	77	57	33	4796471	4771925	4723425	4669759	4333824	3421604	113	237788	4776906	4829781	69.33	69.3	92019	92019	48488	47564	19	19	37	38	0	0	0	3	0	0	0	0 + 1 part	5260	98.72	1.001	0	3.71	1.51	237762	4769260	92015	92015	48435	47512	19	19	37
SRR13396009	284	106	87	79	54	30	4791894	4769341	4722289	4666858	4246067	3326602	115	224961	4775283	4829781	69.33	69.3	92313	92313	47473	45974	17	17	36	37	2	2	186778	2	0	0	0	0 + 1 part	5260	98.69	1.001	0	4.07	1.72	224961	4767868	92313	92015	46651	45974	17	18	36
SRR13396010	295	106	84	79	56	36	4800973	4778017	4719084	4687327	4315280	3545169	114	224961	4783168	4829781	69.34	69.3	83508	83508	49418	49381	19	19	37	38	1	1	15374	6	0	0	0	0 + 1 part	5260	98.697	1.002	0	3.67	1.64	224961	4776218	83508	83508	49418	49381	19	19	37
SRR13396011	248	98	82	76	49	32	4795750	4776739	4731010	4691086	4230990	3628505	106	237852	4781987	4829781	69.33	69.3	92313	92313	50023	50023	16	16	32	32	2	2	146900	3	0	0	1	0 + 1 part	5205	98.707	1.002	0	3.99	1.68	237806	4774115	92313	92313	50023	49616	16	16	32
SRR13396012	220	102	84	77	52	33	4785946	4769928	4724416	4675242	4246405	3565234	109	224934	4774417	4829781	69.33	69.3	92313	91292	49616	48498	17	18	34	35	1	1	165993	5	0	0	0	0 + 1 part	5260	98.692	1.001	0	4.05	1.76	224934	4767789	91292	91292	49616	48498	18	18	35
SRR13396013	237	96	80	74	55	38	4846852	4826736	4781682	4740537	4410414	3808575	103	259778	4831280	4829781	69.34	69.3	92079	92079	51582	51582	18	18	35	35	1	1	114218	7	0	0	1	0 + 1 part	5205	98.683	1.013	0	3.29	1.62	259778	4824132	86288	86288	51582	51582	18	18	36
SRR13396014	213	99	83	77	52	32	4786745	4769943	4731954	4689375	4276058	3558630	107	237749	4775098	4829781	69.33	69.3	94594	94594	49418	49381	17	17	33	34	1	1	164879	5	0	0	0	0 + 1 part	5260	98.697	1.001	0	4.47	1.76	237749	4768227	94542	94542	49418	49381	17	17	34
SRR13396015	313	108	91	80	58	34	4794362	4769913	4721908	4645458	4254547	3362990	116	237829	4775382	4829781	69.33	69.3	85829	85829	47831	47368	20	20	39	40	0	0	0	4	0	0	0	0 + 1 part	5260	98.681	1.001	0	3.5	1.7	237794	4767555	85829	85829	47831	47317	20	20	39
SRR13396016	240	122	97	87	57	32	4786113	4768467	4709984	4643387	4178341	3270727	129	237791	4773439	4829781	69.33	69.3	86298	82875	42201	40445	19	20	39	40	1	1	25012	3	0	0	0	0 + 1 part	5260	98.636	1.001	0	3.9	1.66	237791	4766143	86298	82623	42201	40404	19	20	39
SRR13396017	283	104	86	80	54	36	4862694	4839925	4790949	4748178	4314954	3691390	112	274782	4845154	4829781	69.32	69.3	92079	92079	51383	51383	18	18	35	35	4	4	398542	5	0	0	1	0 + 1 part	5205	98.742	1.015	0	4.28	1.76	274782	4837882	86288	86288	51364	51364	19	19	37
SRR13396018	240	95	79	70	52	37	4789314	4771431	4728995	4663288	4341104	3762583	100	237821	4774509	4829781	69.33	69.3	92079	92079	55989	51372	18	18	34	35	0	0	0	5	0	0	0	0 + 1 part	5260	98.687	1.001	0	3.44	1.78	237793	4767031	92015	92015	55939	51372	18	18	34
SRR13396019	230	128	104	92	58	32	4799199	4784101	4725937	4638632	4077606	3146216	136	187394	4789179	4829781	69.31	69.3	75572	75572	36653	35939	21	21	43	44	1	1	46979	3	0	0	0	0 + 0 part	0	98.605	1.006	0	2.83	1.57	187142	4786403	75525	75525	35939	34105	21	21	43
SRR13396020	351	135	111	101	63	34	4867563	4843991	4783187	4715343	4099287	3053906	141	217947	4847756	4829781	69.31	69.3	66700	66700	38006	38006	24	24	48	48	4	4	309325	6	0	0	0	0 + 1 part	5260	98.676	1.016	0	4.09	1.72	217928	4839990	63571	63585	37963	37963	26	25	50
SRR13396021	309	118	96	83	58	36	4850061	4825282	4766788	4672749	4240429	3429778	127	158238	4832084	4829781	69.33	69.3	88429	88429	47484	47484	22	22	40	40	2	2	209505	3	0	0	0	0 + 1 part	5260	98.679	1.013	0	3.67	1.66	158238	4824683	82420	82420	43806	43806	23	23	42
SRR13396022	265	143	118	102	60	31	4786917	4767435	4706087	4594444	3886772	2871848	151	178137	4773016	4829781	69.33	69.3	73027	69323	31475	30839	23	24	50	51	1	1	7518	4	0	0	0	0 + 1 part	5260	98.563	1.002	0	3.57	1.7	178137	4765072	73027	69323	31475	30839	23	24	50
SRR13396023	382	128	107	98	66	32	4852885	4823326	4763014	4698160	4188109	2898760	135	160769	4828457	4829781	69.32	69.3	62156	62156	38978	38978	24	24	49	49	1	1	108586	5	0	0	0	0 + 1 part	5260	98.663	1.012	0	3.23	1.7	160769	4820710	61751	61751	38978	38978	24	24	50
SRR13396024	475	148	127	112	63	29	4802695	4767383	4711231	4606251	3761555	2588263	156	129878	4772436	4829781	69.32	69.3	59311	59311	27755	27624	26	26	57	58	0	0	0	2	0	0	0	0 + 1 part	5260	98.586	1.001	0	3.17	1.6	129829	4762905	59260	59260	27640	27573	26	26	57
SRR13396025	1430	209	164	133	69	22	4877406	4772149	4649598	4428041	3361146	1647721	219	104554	4778973	4829781	69.32	69.3	39266	39091	21760	21537	39	40	79	81	0	0	0	5	0	0	0	0 + 1 part	5260	98.639	1.002	0	3.38	1.62	104535	4770331	39248	39053	21660	21483	39	40	79
SRR13396026	1480	294	222	161	68	11	4898386	4778421	4572921	4117412	2596934	720082	315	84914	4793565	4829781	69.31	69.3	26236	26236	14875	14591	61	61	120	122	4	4	37233	3	0	0	0	0 + 1 part	5260	98.567	1.006	0	3.53	1.68	84914	4783918	26189	26189	14875	14541	61	61	120
SRR13396027	414	127	107	92	62	36	4962215	4932527	4878221	4765487	4219832	3257292	131	237822	4935096	4829781	69.3	69.3	68647	69332	39229	45955	23	22	46	44	2	2	321720	3	0	0	0	0 + 1 part	5260	98.659	1.035	0	3.17	1.74	237781	4927500	68647	69332	39201	45955	25	24	48
SRR13396028	1454	245	184	144	70	20	4886752	4767671	4586808	4301291	3114731	1370844	265	116837	4781799	4829781	69.33	69.3	32340	31475	18551	18011	45	46	93	95	2	2	39898	5	0	0	0	0 + 1 part	5260	98.61	1.003	0	3.25	1.49	116818	4773442	32239	31475	18551	17982	45	46	93
SRR13396029	1459	303	224	168	61	13	4896959	4776893	4558935	4158082	2394391	789104	326	99353	4794282	4829781	69.32	69.3	24514	24514	14877	14849	62	62	123	125	5	5	26556	4	0	0	0	0 + 1 part	5260	98.585	1.006	0	3.76	1.66	99353	4785564	24514	24514	14849	14833	62	62	124
SRR13396030	1362	252	193	153	64	13	4878799	4771394	4598422	4316347	2841560	1026755	266	131509	4781389	4829781	69.31	69.3	30643	30410	18243	17933	48	49	100	102	1	1	12519	2	0	0	0	0 + 1 part	5260	98.574	1.003	0	3.59	1.62	131509	4771437	30593	30381	18243	17883	48	49	100
SRR13396031	1560	245	187	146	64	21	4894340	4768535	4609420	4307919	2919380	1411008	263	106434	4781556	4829781	69.32	69.3	32188	31585	18506	18431	46	47	96	97	0	0	0	2	0	0	0	0 + 1 part	5260	98.634	1.003	0	3.11	1.47	106434	4773201	32138	31566	18452	18347	46	47	96
SRR13396032	1078	193	157	128	65	31	4857450	4769654	4666125	4465826	3391326	2272456	209	161452	4780330	4829781	69.32	69.3	42833	38625	21762	21366	34	35	74	76	1	1	4274	4	0	0	0	0 + 1 part	5260	98.627	1.002	0	3.34	1.6	161401	4771284	42833	38625	21686	21316	34	35	74
SRR13396033	498	138	113	101	64	32	4817230	4776917	4706813	4620119	4004311	2868094	150	150383	4784938	4829781	69.33	69.3	66016	66016	33664	32902	25	25	50	51	2	2	121931	2	0	0	0	0 + 1 part	5260	98.66	1.003	0	3.95	1.74	150383	4776821	64120	62656	33664	32850	25	26	51
SRR1735572	1461	121	93	79	60	40	5260580	4945881	4876246	4778325	4439236	3698671	150	264974	4965372	4829781	69.28	69.3	76219	79087	49544	51402	21	20	41	39	78	42	3343565	41	0	0	4	27 + 51 part	442307	93.252	1.004	0	993.24	31.44	132956	4514154	40657	40671	21696	23722	41	40	81
SRR1735592	4799	171	98	89	58	37	6981382	5566661	5412119	5353274	4862234	4126438	426	226438	5728760	4829781	68.04	69.3	95850	114370	43369	71128	20	16	41	29	70	37	3746400	43	0	0	2	325 + 48 part	1170206	93.992	1.004	0	1035.27	32.43	144546	4552108	42223	49613	12070	25888	41	31	98
SRR1735636	1005	219	149	123	74	35	5896382	5691429	5543634	5364874	4599887	3213413	253	167429	5716247	4829781	68.69	69.3	62667	73967	31118	40279	29	23	63	45	61	39	2657139	45	0	0	6	108 + 60 part	1174680	93.652	1.004	0	1004.09	30.73	121958	4531546	33252	39171	8782	21671	49	37	120
SRR1735642	556	113	83	74	51	34	5046723	4938787	4858000	4798909	4401271	3781557	131	247516	4951515	4829781	69.29	69.3	96401	96401	53940	55344	16	16	33	32	83	42	3753417	40	0	0	4	16 + 44 part	434352	93.249	1.003	0	983.41	30.2	200348	4509364	39317	40090	21696	23635	36	35	78
SRR1735647	2598	141	94	82	60	40	5779631	4979064	4892940	4806702	4450567	3723134	402	196584	5152843	4829781	68.27	69.3	69517	74450	46931	52525	22	20	43	39	81	44	3432251	44	0	0	5	287 + 46 part	632094	93.248	1.004	0	991.28	31.4	115476	4512590	37017	39002	17477	23065	44	39	91
SRR1735648	1961	172	113	100	62	34	5670853	5247042	5117212	5024005	4367156	3321630	203	213590	5268442	4829781	68.87	69.3	70021	77914	34174	45497	23	20	49	41	75	45	3251440	44	0	0	2	82 + 50 part	780429	92.651	1.003	0	1026.58	30.77	123773	4480817	36445	40369	14801	21497	41	35	94
SRR1735665	738	215	148	124	68	36	5792070	5686073	5537468	5373117	4439926	3337067	249	206899	5710486	4829781	68.71	69.3	67327	73967	28985	38803	28	22	63	43	61	41	2678401	44	0	0	7	110 + 63 part	1167633	93.744	1.003	0	1002.12	30.37	138288	4535797	37416	42312	11226	21679	45	34	113
SRR1735666	879	147	96	80	53	38	5341830	5155855	5026210	4915380	4441317	3943165	176	219326	5176410	4829781	69.01	69.3	92265	95063	54010	63619	19	17	37	33	71	37	3382935	47	0	0	2	74 + 41 part	644242	93.504	1.004	0	981.59	29.01	158319	4525035	43126	45194	20123	27984	36	32	78
SRR1735697	582	196	122	101	63	40	5599024	5516441	5319513	5181213	4531528	3748894	222	187084	5533999	4829781	68.72	69.3	71140	86897	33543	51763	23	19	51	38	68	44	3336061	44	0	0	1	107 + 57 part	979422	94.018	1.003	0	1027	31.78	144545	4548759	38256	44502	13978	24296	42	33	98
SRR1735705	2258	92	72	64	48	33	5536732	4937599	4892937	4835419	4576641	4017481	159	393039	4977722	4829781	69.2	69.3	104120	110368	65953	67529	14	13	28	27	82	33	3774494	42	0	0	6	70 + 44 part	454951	93.23	1.004	0	981.41	30.29	200339	4516858	44399	46071	25476	26797	32	30	68
SRR1735709	1001	135	97	91	59	34	5178069	4981040	4886147	4844369	4303012	3354728	145	192873	4987571	4829781	69.28	69.3	73062	74359	41790	44067	21	20	43	40	80	42	3234494	43	0	0	4	19 + 52 part	461696	93.36	1.004	0	995.99	31.23	124040	4517906	39004	40102	19845	22063	42	40	86
SRR1735710	4365	179	118	102	60	37	6549334	5391701	5261666	5145076	4482422	3655733	284	203504	5457922	4829781	68.67	69.3	78957	94873	34473	51310	23	19	48	37	62	39	3091796	42	0	0	6	157 + 49 part	928839	93.359	1.004	0	1017.51	32	131127	4520698	41225	46194	13755	23264	40	33	94
SRR1793663	140	74	61	55	46	32	4794087	4779181	4756430	4713262	4563383	4009686	78	397805	4781795	4829781	69.33	69.3	118495	118495	73771	69721	13	13	25	26	0	0	0	3	0	0	0	0 + 0 part	0	98.928	1.001	0	2.57	1.42	397805	4780846	118495	118495	73771	69721	13	13	25
SRR1793676	91	71	58	52	45	33	4786016	4779730	4756579	4713396	4599863	4139360	74	397807	4781706	4829781	69.33	69.3	131219	131219	73784	69720	12	12	24	25	0	0	0	4	0	0	0	0 + 0 part	0	98.927	1.001	0	2.89	1.53	397807	4780770	131219	131219	73784	69720	12	12	24
SRR1793677	200	86	71	63	54	39	4809256	4787301	4758708	4701400	4549452	3968348	89	226539	4789277	4829781	69.33	69.3	96764	96764	56952	56485	17	17	32	33	1	1	98104	3	0	0	0	0 + 1 part	5528	98.923	1.001	0	3.5	1.49	226539	4782782	92476	92476	56357	56357	17	17	33
SRR1793680	161	80	67	59	49	31	4802031	4785427	4759738	4709627	4551540	3857607	84	397884	4787985	4829781	69.33	69.3	123259	118164	69513	69513	13	14	27	27	0	0	0	3	0	0	1	0 + 1 part	5401	98.925	1.001	0	3.77	1.61	397884	4781335	123259	118164	69513	69513	13	14	27
SRR1793683	94	70	57	52	45	34	4786150	4779500	4756621	4722958	4609425	4175279	72	397634	4780837	4829781	69.33	69.3	128709	128709	74675	74337	13	13	25	26	0	0	0	5	0	0	0	0 + 0 part	0	98.921	1.001	0	2.6	1.49	397634	4779887	128709	128709	74501	74337	13	13	25
SRR1793684	98	73	58	52	44	31	4786755	4779329	4746493	4707246	4580168	4055247	76	397805	4781305	4829781	69.33	69.3	131207	131207	74675	74452	12	12	24	25	0	0	0	3	0	0	0	0 + 0 part	0	98.922	1.001	0	2.49	1.44	397805	4780330	131207	131207	74501	74452	12	12	24
SRR1793685	84	69	55	50	43	32	4787472	4782676	4755003	4718871	4605397	4187082	71	397818	4784196	4829781	69.34	69.3	131812	131812	83419	74686	12	12	23	24	4	3	480315	6	0	0	0	0 + 1 part	5402	98.849	1.001	0	15.96	3.5	397818	4777961	116085	116085	74512	74349	13	13	25
SRR1793686	112	80	64	55	46	34	4793438	4782483	4745342	4686803	4530482	4046962	86	397884	4786933	4829781	69.33	69.3	118164	113091	73456	73456	13	14	27	27	0	0	0	3	0	0	1	0 + 1 part	5401	98.917	1.001	0	4.46	1.65	397884	4780312	118164	113091	73451	73451	13	14	27
SRR1793687	106	74	59	54	45	32	4791742	4779711	4748292	4714629	4569005	4071471	78	397805	4782264	4829781	69.33	69.3	131207	131207	73464	73185	12	12	24	25	0	0	0	3	0	0	0	0 + 0 part	0	98.95	1.001	0	2.7	1.46	397805	4781141	131207	131207	73451	73185	12	12	24
SRR1793688	100	71	58	51	43	32	4789260	4778187	4751351	4703500	4576422	4127337	75	397863	4781329	4829781	69.33	69.3	131207	131207	74675	74515	12	12	24	25	0	0	0	3	0	0	0	0 + 0 part	0	98.933	1.001	0	2.49	1.4	397863	4780323	131207	131207	74501	74465	12	12	24
SRR1793689	101	75	61	53	44	32	4792242	4783965	4756370	4702125	4549920	4068731	80	397859	4787320	4829781	69.34	69.3	118165	118165	76753	74675	13	13	25	26	0	0	0	5	0	0	1	0 + 1 part	5401	98.92	1.001	0	5.84	1.93	397859	4780867	118165	118165	76679	74501	13	13	25
SRR1793690	93	69	55	50	43	32	4793989	4786152	4758020	4724367	4610816	4175628	72	397863	4788087	4829781	69.33	69.3	131216	131216	83420	77515	12	12	23	24	1	1	194456	5	0	0	0	0 + 1 part	5402	98.936	1.001	0	3.35	1.49	397863	4782177	122816	122816	77515	77515	13	13	25
SRR1793691	99	77	62	56	46	32	4785772	4778132	4746374	4707121	4545416	4008429	81	397878	4781089	4829781	69.33	69.3	128709	128709	73149	69721	13	13	25	26	0	0	0	3	0	0	0	0 + 0 part	0	98.912	1.001	0	2.57	1.44	397878	4780071	128709	128709	73149	69721	13	13	25
SRR1793697	101	79	63	57	48	32	4786036	4778228	4739145	4699875	4548425	3938975	84	397805	4781377	4829781	69.33	69.3	128709	128709	69720	69513	13	13	26	27	0	0	0	3	0	0	0	0 + 0 part	0	98.918	1.001	0	2.72	1.34	397805	4780145	128709	128709	69720	69513	13	13	26
SRR1793698	105	77	63	56	47	32	4792963	4783124	4751504	4706551	4565216	3988631	82	365696	4786663	4829781	69.33	69.3	118440	118440	69720	69720	13	13	26	26	0	0	0	3	0	0	1	0 + 1 part	5401	98.909	1.001	0	3.6	1.63	365696	4780231	118440	118440	69720	69720	13	13	26
SRR1793700	103	81	68	60	48	33	4791928	4783535	4756736	4700104	4503692	3919077	86	333583	4787162	4829781	69.33	69.3	128710	118164	64301	58285	13	14	27	28	1	1	179681	4	0	0	0	0 + 1 part	5402	98.905	1.001	0	4.29	1.57	333582	4780630	113042	113042	58262	58262	14	14	29
SRR1793701	107	82	69	62	50	32	4759869	4751242	4724584	4679089	4484907	3789204	85	397866	4753205	4829781	69.34	69.3	118492	118492	58278	58262	14	14	28	29	1	1	135882	3	0	0	0	0 + 0 part	0	98.339	1.001	0	3.1	1.52	397866	4751637	118164	106432	58021	56619	14	15	29
SRR1793702	108	85	71	62	50	32	4786445	4777997	4752496	4693901	4489878	3782211	88	301444	4780605	4829781	69.33	69.3	118164	118164	64324	58262	15	15	29	30	0	0	0	4	0	0	0	0 + 0 part	0	98.906	1.001	0	2.91	1.4	301402	4779194	118164	118164	64286	58262	15	15	29
SRR1793703	106	77	64	57	48	34	4793538	4783270	4756770	4707906	4566661	4045297	82	237001	4786809	4829781	69.33	69.3	118437	118437	69513	69513	14	14	27	27	0	0	0	3	0	0	1	0 + 1 part	5401	98.908	1.001	0	3.98	1.61	236926	4779952	118437	118437	69513	69513	14	14	27
SRR1793704	117	96	78	70	53	36	4785633	4779263	4741175	4688337	4395231	3775391	99	257411	4781151	4829781	69.32	69.3	98281	98281	56283	56283	17	17	33	33	0	0	0	3	0	0	0	0 + 0 part	0	98.882	1.001	0	2.74	1.42	257362	4778633	98216	98216	56210	51562	17	17	33
SRR1793705	202	74	62	55	48	35	4808723	4782092	4757617	4711078	4597557	4108531	81	397884	4787123	4829781	69.33	69.3	118286	118286	69720	69522	13	13	26	27	0	0	0	5	0	0	1	0 + 1 part	5401	98.926	1.001	0	3.39	1.57	397884	4780653	118286	118286	69720	69522	13	13	26
SRR1793706	96	72	61	54	46	33	4786022	4777618	4757781	4709915	4582724	4074389	76	397864	4780575	4829781	69.33	69.3	118495	118495	74675	74675	14	14	26	26	0	0	0	3	0	0	0	0 + 0 part	0	98.914	1.001	0	2.62	1.44	397864	4779540	118495	118495	74501	74501	14	14	26
SRR1793707	100	76	62	54	47	32	4791462	4783437	4758364	4703829	4590296	3988338	80	397862	4785995	4829781	69.34	69.3	118164	118164	74675	73773	14	14	26	27	0	0	0	4	0	0	1	0 + 1 part	5401	98.891	1.001	0	6.22	1.93	397862	4779574	118164	118164	74501	73773	14	14	26
SRR1793712	192	74	62	55	48	37	4808014	4782935	4758326	4709463	4595941	4161059	80	225135	4787213	4829781	69.33	69.3	106375	106375	77515	77515	16	16	29	29	0	0	0	4	0	0	1	0 + 1 part	5401	98.923	1.001	0	4.08	1.63	225135	4780805	106375	106375	77515	77515	16	16	29
SRR1793713	204	76	64	56	47	35	4808498	4783067	4761498	4707875	4554729	4088753	82	333569	4787108	4829781	69.33	69.3	113483	113483	69723	69513	14	14	27	28	0	0	0	4	0	0	1	0 + 1 part	5401	98.92	1.001	0	3.18	1.61	333569	4780457	113483	113483	69723	69513	14	14	27
SRR1793714	102	77	63	57	49	32	4792843	4785852	4755866	4716628	4589470	3943996	80	365714	4787828	4829781	69.33	69.3	118564	118564	69721	69513	14	14	26	27	1	1	138119	4	0	0	0	0 + 1 part	5597	98.927	1.001	0	3.52	1.47	365714	4781232	118164	118164	69513	69513	14	14	27
SRR1793715	102	69	58	51	44	31	4788945	4777548	4757398	4708600	4595067	4088514	76	397322	4782236	4829781	69.32	69.3	132421	132421	74675	74675	12	12	24	24	0	0	0	5	0	0	0	3 + 0 part	1731	98.907	1.001	0	3.6	1.51	397322	4779587	132421	132421	74501	74501	12	12	24
SRR1793716	97	72	61	53	44	31	4787005	4779479	4762811	4707843	4569639	4051079	75	397467	4781752	4829781	69.33	69.3	131213	131213	74675	73773	12	12	24	25	0	0	0	4	0	0	0	0 + 0 part	0	98.935	1.001	0	5.04	1.93	397467	4780471	131213	131213	74501	73773	12	12	24
SRR1793718	104	77	63	57	50	34	4791982	4782329	4752101	4712753	4599220	3992793	82	397917	4785868	4829781	69.33	69.3	118197	118197	69720	69458	14	14	27	28	1	1	76474	4	0	0	1	0 + 1 part	5401	98.893	1.001	0	3.71	1.65	397917	4779184	118197	118197	69458	58139	14	14	27
SRR1793719	174	76	65	58	48	33	4803529	4781407	4759782	4714827	4554276	3959455	84	397839	4786846	4829781	69.33	69.3	118163	118163	73772	73772	15	15	28	28	0	0	0	3	0	0	1	0 + 1 part	5396	98.915	1.001	0	3.45	1.65	397839	4780259	118163	118163	73772	73772	15	15	28
SRR1793720	112	81	67	60	50	33	4787747	4776699	4747827	4699499	4547097	3875462	87	226532	4780711	4829781	69.33	69.3	118164	118164	69721	69721	16	16	29	29	0	0	0	2	0	0	0	0 + 0 part	0	98.91	1.001	0	1.99	1.38	226532	4779751	118164	118164	69721	69721	16	16	29
SRR1793723	94	72	60	54	47	34	4784810	4777026	4757466	4717570	4604034	4106598	76	397863	4780287	4829781	69.33	69.3	125592	125592	69720	69720	13	13	26	26	1	1	35306	4	0	0	0	0 + 0 part	0	98.897	1.001	0	3.16	1.47	397863	4779342	125592	125592	69720	69720	13	13	26
SRR1793726	98	74	62	56	45	32	4786820	4779946	4758048	4715733	4536657	4028861	77	397807	4781922	4829781	69.33	69.3	128709	128709	74675	73773	13	13	25	26	0	0	0	3	0	0	0	0 + 0 part	0	98.933	1.001	0	2.64	1.51	397807	4780689	128709	128709	74501	73773	13	13	25
SRR1793727	234	182	141	117	65	29	4839397	4824323	4726980	4539441	3663586	2437464	191	144310	4830302	4829781	69.31	69.3	50108	50108	25611	25611	29	29	64	64	5	5	390967	7	0	0	0	0 + 1 part	5402	98.707	1.012	0	5.73	1.85	130936	4822617	50108	50108	25611	25611	32	32	67
SRR1793730	187	80	64	58	50	34	4800207	4778664	4741848	4702807	4575747	3964146	83	397805	4780640	4829781	69.33	69.3	118164	113482	63470	63470	13	14	28	28	0	0	0	3	0	0	0	0 + 0 part	0	98.907	1.001	0	2.72	1.49	397805	4779514	118164	113482	63470	63470	13	14	28
SRR1793731	104	73	61	54	46	31	4793721	4783170	4758461	4709645	4582535	3999016	78	397841	4786714	4829781	69.33	69.3	128708	128708	73733	73733	13	13	25	25	1	1	164216	5	0	0	0	0 + 1 part	5402	98.913	1.001	0	3.56	1.61	397841	4780519	118494	118494	69720	69720	13	13	26
SRR1793752	808	167	129	107	63	30	5164274	4887731	4799241	4634442	3865764	2672599	243	219110	4933089	4829781	69.09	69.3	55735	56111	29246	30489	27	26	57	55	4	4	390423	3	0	0	0	71 + 0 part	48168	98.794	1.024	0	3.06	1.57	175223	4883061	54260	55735	28020	29246	28	27	60
SRR1793760	219	142	113	101	62	32	4799757	4780475	4709656	4619902	3933264	2903866	146	194931	4783166	4829781	69.32	69.3	64525	64525	31585	31582	24	24	50	51	1	1	194931	5	0	0	0	0 + 1 part	5402	98.826	1.001	0	3.67	1.95	138519	4776100	64461	64461	31585	31582	25	25	51
SRR1793761	196	139	109	95	54	32	4794111	4779652	4703746	4598668	3880098	3140738	144	208869	4783029	4829781	69.32	69.3	79099	79099	30811	29658	21	21	44	45	6	5	582760	9	0	0	0	0 + 1 part	5402	98.805	1.001	0	6.31	2.45	137240	4774275	72696	72696	30811	29242	24	24	48
SRR1793766	201	163	127	106	60	34	4890372	4879078	4784812	4630741	3822375	2921079	169	214006	4883113	4829781	69.32	69.3	58626	58902	30062	30768	26	25	55	53	5	5	368116	4	0	0	0	0 + 0 part	0	98.793	1.023	0	3.02	1.66	163334	4880738	55891	58610	28704	29246	27	26	57
SRR1793767	214	152	123	104	64	31	4788348	4771771	4703878	4563772	3845273	2707234	160	152497	4776994	4829781	69.31	69.3	58796	58796	29279	29245	26	26	55	56	1	1	130462	4	0	0	0	0 + 0 part	0	98.813	1.001	0	3.39	1.68	152245	4775000	58616	58616	29245	29230	27	27	56
SRR1793769	246	204	155	126	68	22	4786211	4771958	4642268	4426304	3449407	1777169	213	130941	4778059	4829781	69.31	69.3	40548	40461	23682	23413	36	37	74	76	2	2	96522	6	0	0	0	0 + 1 part	5416	98.719	1.001	0	5.79	1.93	130941	4770709	40436	40436	23548	23301	37	37	75
SRR1793770	229	168	133	111	61	31	4792457	4776155	4695386	4533730	3672596	2688249	173	265699	4779256	4829781	69.32	69.3	59469	59469	26442	25652	26	26	58	60	2	2	46651	3	0	0	0	0 + 1 part	5529	98.752	1.001	0	6.35	2.16	265699	4771966	58261	58261	26442	25652	26	26	58
SRR1793772	218	178	136	117	66	30	4781420	4767963	4660757	4522581	3653863	2447236	185	130942	4772758	4829781	69.31	69.3	51591	50132	25651	25292	29	30	64	65	1	1	130532	4	0	0	0	0 + 0 part	0	98.732	1.001	0	5.07	1.99	130942	4770976	51591	50132	25651	25271	30	31	65
SRR3050003	102	78	63	58	51	36	4786636	4778424	4747316	4713463	4599934	4044443	83	235504	4781550	4829781	69.33	69.3	118164	118164	69513	68196	15	15	28	29	0	0	0	4	0	0	0	0 + 0 part	0	98.916	1.001	0	3.16	1.55	235504	4780325	118164	118164	69513	68196	15	15	28
SRR3050008	189	165	133	113	66	30	4787437	4780426	4704276	4553797	3735305	2486505	167	138119	4781718	4829781	69.32	69.3	51610	51610	27818	27725	29	29	61	62	5	5	251574	5	0	0	0	0 + 1 part	5597	98.777	1.001	0	3.21	1.53	137312	4774583	51610	50077	27549	26395	29	30	63
SRR3050026	105	82	67	59	48	34	4791943	4784508	4749632	4696299	4522969	4002231	86	333560	4787102	4829781	69.33	69.3	113355	113355	68755	68192	14	14	27	28	0	0	0	3	0	0	0	0 + 1 part	5430	98.923	1.001	0	5.9	1.97	333560	4780340	113355	113355	68503	68192	14	14	27
SRR3050037	109	78	65	59	49	31	4792797	4782177	4755063	4715830	4548924	3840206	83	333403	4785681	4829781	69.33	69.3	126033	123259	64317	64317	13	14	27	27	1	1	164462	7	0	0	0	0 + 1 part	5402	98.882	1.001	0	3.75	1.65	333403	4779240	118164	118164	58262	58262	14	14	28
SRR3050048	98	78	65	58	46	34	4786739	4780549	4754378	4706317	4501573	4030936	80	236937	4782069	4829781	69.34	69.3	116130	116130	69702	69702	14	14	27	27	2	2	348149	5	0	0	0	0 + 1 part	5402	98.81	1.001	0	15.57	3.5	236937	4775517	114177	114177	69702	69702	15	15	28
SRR3050054	170	151	121	105	65	29	4786577	4780099	4710925	4596750	3935234	2685214	153	194615	4781391	4829781	69.32	69.3	58262	58262	30699	29596	24	24	53	54	3	3	318504	6	0	0	0	0 + 1 part	5402	98.777	1.001	0	4.42	1.82	156012	4773974	58262	55826	29596	29242	25	26	55
SRR3050064	175	154	118	102	58	33	4782763	4775451	4686072	4570277	3789942	2891547	158	201221	4777934	4829781	69.32	69.3	65961	65961	29245	29245	25	25	51	52	5	4	384577	7	0	0	0	0 + 1 part	5402	98.713	1.001	0	15.54	3.36	186972	4771334	64832	64200	29245	29043	26	27	53
SRR4941851	592	108	66	59	41	30	5017471	4941691	4861916	4816386	4508986	4122293	142	431883	4966521	4829781	69.05	69.3	137655	137655	67313	75370	11	11	23	22	77	34	3910264	40	0	0	1	71 + 33 part	468048	93.024	1.001	0	985.92	29.14	161821	4495269	43919	44142	25424	28983	33	31	68
SRR4941856	875	120	78	68	49	33	5001312	4896879	4822541	4749560	4447956	3868974	166	361515	4929834	4829781	69.09	69.3	105849	109517	61046	61779	15	14	30	29	76	37	3506829	40	0	0	1	80 + 41 part	439806	92.807	1.002	0	981.22	29.27	162148	4486444	44025	44144	22304	25068	32	31	69
SRR4941863	679	103	68	63	41	29	5011284	4914361	4846741	4812153	4420696	3961538	151	343669	4949294	4829781	69.09	69.3	144865	144865	63697	67313	11	11	25	24	75	34	3839337	39	0	0	2	74 + 35 part	450083	93.025	1.001	0	985.68	29.13	203013	4495621	44113	44142	25093	25403	30	29	66
SRR4941868	902	109	62	57	42	32	5052308	4909889	4829970	4795831	4559511	4188560	155	365161	4944307	4829781	69.06	69.3	133038	133539	74784	75379	13	12	25	24	75	34	3789465	40	0	0	1	86 + 37 part	442055	93.06	1.002	0	1007.79	30.9	203071	4499564	50136	52036	25556	28988	31	30	64
SRR4941873	1475	186	120	99	64	30	5137407	4957305	4815992	4673726	4076006	2792249	224	347354	4984420	4829781	68.98	69.3	58058	58941	32820	36259	25	24	53	50	75	49	3087842	40	0	0	2	80 + 41 part	481364	92.998	1.003	0	985.86	28.83	146821	4497925	33310	33820	15908	18118	46	44	96
SRR5031897	2817	347	228	156	66	17	5477268	5170508	4867792	4353432	2923270	1198254	403	117671	5210856	4829781	68.88	69.3	28247	31824	13984	17166	55	48	120	101	73	52	1813762	36	0	0	5	105 + 63 part	714566	92.471	1.007	0	997.89	30.72	93795	4489110	18093	20177	7455	9252	84	74	197
SRR5031898	831	96	84	78	60	29	4926860	4847474	4818038	4776581	4463941	3353213	103	328161	4852149	4829781	69.34	69.3	97820	97820	41985	44045	15	15	36	35	78	41	3355494	39	0	0	1	10 + 41 part	350566	93.004	1.002	0	1006.3	30.7	151806	4497777	42191	42191	22019	22019	38	38	77
SRR5031905	587	71	62	60	41	29	4934099	4872320	4849541	4838822	4525350	4071366	81	264935	4879137	4829781	69.32	69.3	144733	154364	77708	77708	12	11	23	23	77	36	4087791	40	0	0	1	12 + 34 part	381053	93.023	1.001	0	985.87	29.09	203009	4494885	44115	44144	28427	28673	30	29	63
SRR5031908	551	77	66	61	45	31	4911192	4859579	4831633	4797531	4540117	4028498	83	365209	4864023	4829781	69.34	69.3	122701	122701	73788	74784	13	13	26	25	75	35	3705430	40	0	0	1	11 + 37 part	361214	93.07	1.002	0	1009.89	30.92	162258	4499897	44790	48085	28140	28462	32	31	64
SRR5031909	1240	191	121	100	72	33	4943179	4826157	4661830	4517992	4045392	2596160	215	185853	4843294	4829781	69.09	69.3	52367	52367	31883	31883	30	30	58	58	72	44	2610146	42	0	0	3	60 + 39 part	389664	91.975	1.003	0	998.99	30.53	118045	4448999	31186	31186	15683	15683	49	49	98
SRR5031910	672	72	60	56	42	30	4913613	4847526	4822133	4797570	4571093	4128152	77	264947	4851485	4829781	69.35	69.3	155818	155818	71685	74757	12	12	23	22	75	35	3953320	38	0	0	1	12 + 37 part	351000	93.04	1.002	0	1006.12	31.09	162151	4497866	50136	50136	30485	30485	29	29	60
SRR5031911	580	77	65	60	41	31	4928972	4873569	4846129	4814521	4498876	4126676	84	274411	4878386	4829781	69.32	69.3	126623	135710	88050	90340	14	13	25	24	77	38	4170831	39	0	0	1	13 + 36 part	381689	92.989	1.001	0	982.95	28.79	203013	4492994	44113	46391	25477	28140	29	28	63
SRR5031913	568	79	68	62	47	33	4912348	4856300	4828597	4792003	4551508	4090183	88	287889	4862682	4829781	69.34	69.3	121632	121632	73988	73988	13	13	26	26	75	38	3816455	40	0	0	2	11 + 38 part	362950	93.039	1.001	0	1001.69	29.84	203075	4495818	50136	50136	28462	28870	31	31	64
SRR5031915	5058	184	122	106	71	29	6057099	4924968	4786904	4667408	4101685	2697096	356	228900	5032524	4829781	68.96	69.3	57112	60307	28507	30894	26	24	59	54	74	51	2937992	41	0	0	3	213 + 43 part	530842	92.937	1.003	0	998.85	30.28	127863	4497055	31844	32867	15210	17026	48	44	103
SRR5043003	336	90	74	70	51	35	4875008	4839695	4799643	4774784	4490304	3859498	102	323087	4848488	4829781	69.37	69.3	95517	95517	60346	60346	16	16	31	31	77	40	3558491	39	0	0	1	12 + 37 part	348166	93.031	1.002	0	1000.18	29.87	162148	4496517	44025	44025	25399	25404	34	34	69
SRR5043004	542	309	215	162	62	14	5086849	5028962	4767363	4370656	2770390	1103858	341	149339	5051274	4829781	69.1	69.3	28362	29387	15139	16175	53	49	116	106	77	59	1631808	35	0	0	6	28 + 58 part	610879	91.595	1.004	0	981.68	28.55	137892	4428042	16831	18057	7604	9182	76	70	181
SRR5043005	363	130	106	92	64	37	4864951	4832221	4778927	4673528	4202876	3183411	140	187942	4839804	4829781	69.36	69.3	60736	60736	41530	41530	24	24	47	47	73	48	3107178	38	0	0	1	20 + 44 part	343771	92.892	1.002	0	987.7	29.6	158358	4489143	38814	38814	21749	21749	41	41	83
SRR5043006	272	96	70	61	46	32	5131752	5100722	5047515	4982009	4730037	4238722	110	334509	5109981	4829781	69.18	69.3	131984	133966	69160	74192	13	12	26	23	81	34	4048200	40	0	0	4	35 + 43 part	590770	93.347	1.002	0	1015.33	30.85	156172	4515545	51336	56990	23556	27992	32	29	68
SRR5043007	313	132	111	98	59	28	4848884	4824718	4769469	4676800	4019353	2922680	139	238317	4830330	4829781	69.32	69.3	69419	69419	33706	33706	20	20	46	46	73	51	3146856	40	0	0	2	10 + 41 part	334972	92.865	1.002	0	986.48	29.68	203076	4487721	35250	35250	18849	18849	38	38	84
SRR5043008	148	85	70	67	48	40	4865448	4853492	4815502	4796380	4500338	4206557	90	214164	4857147	4829781	69.36	69.3	106346	106346	67342	71682	17	17	31	30	73	42	3561396	40	0	0	2	10 + 42 part	356163	93.058	1.001	0	1003.23	30.13	162258	4496983	48974	48974	25403	25403	31	31	65
SRR5043009	399	173	141	126	65	27	4860682	4828696	4737362	4636643	3613526	2203270	185	148071	4837791	4829781	69.31	69.3	45520	45520	24046	24046	32	32	66	66	74	60	2639369	39	0	0	3	12 + 43 part	343527	92.783	1.003	0	992.83	29.88	102192	4484947	30485	30485	15030	15128	50	50	105
SRR5043011	500	192	150	128	70	33	5257305	5203481	5099380	4954249	4008731	2745190	213	221560	5219170	4829781	69.09	69.3	51812	55881	26762	29825	31	27	67	57	81	52	2592482	35	0	0	4	28 + 59 part	742444	92.294	1.004	0	987.99	30.08	130941	4467156	27574	29724	11527	14589	55	48	129
SRR5043012	136	76	62	59	45	33	4855860	4845112	4809479	4790968	4571552	4131814	82	429405	4849492	4829781	69.37	69.3	120928	120928	71686	74784	13	13	26	25	76	37	3831830	39	0	0	1	8 + 37 part	352088	92.932	1.002	0	996.12	30.72	162148	4493229	48948	48948	25399	26433	30	30	63
SRR5043013	216	109	89	84	53	31	4858344	4837949	4785044	4750258	4200420	3422207	116	251653	4843228	4829781	69.36	69.3	91331	91331	41530	41530	17	17	36	36	73	43	3468484	39	0	0	1	10 + 41 part	351794	92.848	1.002	0	987.81	29.73	147705	4486006	39300	40718	21028	21692	38	37	78
SRR5043014	290	135	114	98	62	32	4873551	4845496	4794818	4689939	4110432	3016001	148	242496	4855052	4829781	69.34	69.3	64699	64699	37053	37409	22	22	47	46	73	46	2959773	39	0	0	2	13 + 43 part	351709	93.009	1.002	0	1001.35	29.79	138229	4494561	36857	36857	18634	18659	43	43	88
SRR5043015	271	85	69	62	46	30	4866682	4840710	4805889	4753885	4506734	3902923	94	326513	4846992	4829781	69.37	69.3	133538	133538	71686	71686	13	13	26	26	73	36	3645182	39	0	0	2	13 + 37 part	345803	93.03	1.002	0	1001.73	30.45	203061	4496141	44790	47303	28140	28462	31	30	64
SRR5043017	196	88	75	70	48	35	4866297	4843738	4811571	4781991	4421628	3948231	95	230284	4848904	4829781	69.37	69.3	113643	113643	64813	64813	16	16	30	30	73	39	3467067	39	0	0	2	10 + 39 part	351871	92.928	1.002	0	995.7	30.66	162148	4492323	44144	44144	25336	25377	32	32	68
SRR5043020	326	114	96	90	68	42	5095572	5061203	5024728	4981523	4584771	3678697	127	206008	5069813	4829781	69.22	69.3	73254	76526	42798	52192	24	22	45	41	92	54	3503295	33	0	0	3	21 + 47 part	571054	92.855	1.003	0	1007.59	31.77	130948	4493103	34473	36402	15404	21161	46	43	95
SRR5043022	320	96	79	69	52	33	4876678	4847746	4808487	4735061	4450498	3745713	102	294170	4852279	4829781	69.37	69.3	100721	100721	52322	52322	15	15	31	31	76	40	3655024	41	0	0	1	12 + 37 part	354413	92.961	1.002	0	1004.47	30.4	158728	4493207	43915	43915	25068	25336	34	34	70
SRR5043023	245	88	74	69	51	33	4893038	4869083	4835898	4802460	4497243	3773491	98	273585	4876678	4829781	69.35	69.3	96211	99423	63995	63995	17	16	31	31	74	40	3807107	39	0	0	1	10 + 40 part	376147	93.044	1.001	0	988.78	29.64	158885	4497001	43190	43190	25424	25556	37	37	72
SRR5043024	548	172	139	115	69	33	5392076	5337723	5265218	5096201	4288481	2954620	188	196422	5348891	4829781	68.98	69.3	59908	63183	30902	37181	28	24	60	49	77	53	2866570	34	0	0	6	38 + 57 part	863242	92.425	1.005	0	995.9	30.8	142585	4476284	30486	34253	11372	17298	49	41	117
SRR5043025	410	161	138	115	75	27	4878568	4848852	4782262	4616737	3970705	2281699	168	220045	4854082	4829781	69.32	69.3	48244	48244	27834	28297	30	30	63	62	75	52	2503553	42	0	0	1	12 + 44 part	356386	92.855	1.003	0	988.71	29.34	133484	4488249	29409	29633	16363	16462	50	49	103
SRR5043026	440	104	83	74	59	39	5249255	5201852	5157479	5091910	4840548	4149826	116	232708	5210573	4829781	69.14	69.3	104977	109637	52399	56617	16	15	35	30	85	39	3665771	38	0	0	3	31 + 43 part	717914	92.646	1.004	0	1013.52	31.73	145359	4488246	39965	40871	18880	24341	41	37	87
SRR5043027	338	119	100	92	56	33	4876064	4843862	4790080	4729020	4131412	3238272	130	214114	4852050	4829781	69.33	69.3	76898	76898	41631	41631	21	21	42	42	72	49	3182454	40	0	0	2	13 + 43 part	357524	92.876	1.002	0	988.83	29.52	162148	4488042	40851	40851	19950	20011	38	38	81
SRR5043028	398	160	108	90	61	33	5226181	5176264	5035492	4900727	4413986	3403029	184	263150	5192797	4829781	69.07	69.3	72010	74472	36273	45954	21	18	45	38	69	39	3163156	34	0	0	2	69 + 47 part	658765	93.469	1.004	0	974.9	30.15	176888	4526156	38664	40134	16975	22215	41	36	89
SRR5043029	322	166	128	112	64	28	4895142	4871170	4764555	4654845	3861590	2521371	176	170443	4878866	4829781	69.28	69.3	51521	53174	30883	31071	27	26	57	56	72	53	2687811	39	0	0	3	11 + 42 part	385070	92.782	1.003	0.02	976.87	29.14	110249	4483760	32833	33540	16449	17166	49	48	99
SRR5052581	117	61	49	48	40	35	4892853	4878816	4848617	4843239	4720782	4523194	63	395080	4880333	4829781	69.34	69.3	144777	144777	88094	90235	11	11	23	22	79	37	4268961	41	0	0	0	6 + 35 part	377325	93.068	1.002	0	994.49	30.3	161832	4500205	49590	49590	31186	32018	30	30	60
SRR5052585	134	55	43	43	35	29	4906079	4884680	4854070	4854070	4719638	4485803	59	549854	4887541	4829781	69.33	69.3	178161	178161	107722	107722	8	8	17	17	80	29	4293872	41	0	0	2	6 + 29 part	382284	93.152	1.001	0	1004.46	30.23	161799	4502225	52011	52011	31186	32566	28	28	58
SRR5052588	350	71	59	56	43	30	4916909	4856164	4824205	4804886	4575412	4071288	83	429243	4864893	4829781	69.36	69.3	133584	133584	74828	74828	11	11	24	24	74	33	3731074	44	0	0	1	11 + 40 part	361668	93.092	1.002	0	1002.97	29.98	203075	4499565	49187	49187	31187	32018	30	30	61
SRR5052598	646	103	88	81	55	35	5028281	4855174	4814846	4767517	4346802	3608434	138	215541	4876073	4829781	69.35	69.3	95331	95331	49982	49982	19	19	36	36	76	49	3395820	42	0	0	2	34 + 48 part	377299	92.914	1.002	0	997.74	30.64	162257	4493185	42114	42114	21648	21771	35	35	74
SRR5052605	123	66	53	50	42	31	4874019	4859038	4824437	4805118	4680816	4250504	71	429242	4862699	4829781	69.36	69.3	137698	137698	77634	77634	11	11	22	22	74	32	3846120	42	0	0	1	7 + 37 part	359663	93.097	1.001	0	1005.61	30.58	162258	4499354	58039	58039	32566	32566	29	29	58
SRR5052616	111	63	52	48	41	31	4872448	4859411	4831530	4805340	4704278	4314660	68	456148	4863019	4829781	69.36	69.3	154673	154673	90133	90133	11	11	22	22	74	32	3676132	35	0	0	2	7 + 36 part	358125	93.101	1.002	0	1009.57	31.09	162257	4501773	52036	57300	32080	32566	30	29	59
SRR5052625	490	60	47	46	38	32	5006579	4878444	4844377	4838999	4716542	4470012	68	429573	4883750	4829781	69.34	69.3	144777	144777	90235	93207	10	10	21	20	79	35	4264703	41	0	0	0	11 + 33 part	380231	93.072	1.002	0	994.69	30.39	161832	4500363	52039	52039	31186	32018	29	29	59
SRR5052626	246	123	91	75	54	34	5560205	5527427	5442269	5328312	4994915	4254240	138	462719	5537460	4829781	68.83	69.3	108196	117248	51298	75247	15	12	33	24	71	35	3897198	42	0	0	3	52 + 45 part	1000667	93.699	1.002	0	989.04	30.74	162397	4531437	48912	64490	13556	29073	34	27	81
SRR5052632	182	63	48	45	38	29	5088317	5056738	5018918	4997851	4892610	4563614	75	497116	5065587	4829781	69.23	69.3	178649	180614	108874	114404	10	9	19	18	87	33	4578497	42	0	0	3	14 + 33 part	539557	93.428	1.003	0	997.5	30.92	161978	4519634	58808	63616	30125	32908	29	27	60
SRR5052639	205	70	56	51	41	28	5130954	5097250	5065711	5027366	4868363	4445441	79	518625	5103879	4829781	69.2	69.3	168336	188847	91631	103206	10	9	19	17	84	32	4340005	38	0	0	6	17 + 42 part	609179	92.7	1.004	0	1014.49	31.98	224293	4491077	55624	59928	25516	30486	28	26	63
SRR5320594	919	100	86	75	54	32	4900920	4766991	4730980	4651742	4305072	3464052	122	226372	4781902	4829781	69.3	69.3	91209	91209	49382	47519	16	16	35	36	1	1	662	5	0	0	0	14 + 0 part	9925	98.725	1.001	0	2.68	1.49	226372	4770348	91158	91158	49382	47485	16	16	35
SRR5320595	930	117	101	90	66	37	4916397	4784838	4741203	4665454	4270571	3160254	137	163398	4798952	4829781	69.3	69.3	69576	69332	42204	42204	24	25	47	47	2	2	22386	5	0	0	0	13 + 1 part	15784	98.708	1.003	0	3.34	1.55	163398	4781162	69576	69332	42204	42204	24	25	47
SRR5320596	809	102	88	82	62	33	4881803	4775863	4743969	4696899	4359672	3289645	121	225444	4789510	4829781	69.3	69.3	79751	79751	43432	42281	20	20	40	41	1	1	14699	4	0	0	0	14 + 0 part	10338	98.713	1.002	0	2.94	1.47	225444	4777035	79700	79700	43432	42281	20	20	40
SRR5320597	901	111	90	74	57	34	4909481	4778983	4728189	4611964	4309333	3423437	129	227031	4791628	4829781	69.3	69.3	86288	83289	45848	44323	18	19	38	39	1	1	7518	4	0	0	0	13 + 1 part	15306	98.732	1.002	0	3.46	1.45	227031	4774944	86288	83289	45848	44323	18	19	38
SRR5320598	830	103	86	73	54	36	4879325	4771794	4730910	4635129	4315158	3621068	113	225444	4779001	4829781	69.31	69.3	86298	86298	50147	49418	17	17	36	37	0	0	0	5	0	0	0	6 + 0 part	5937	98.748	1.001	0	2.79	1.43	225444	4771290	86298	86298	50107	49418	17	17	36
SRR5320599	870	122	102	89	65	35	4895842	4785530	4736780	4642218	4225284	3130375	140	166091	4797561	4829781	69.31	69.3	73074	73074	40450	39189	24	24	46	47	1	1	24452	6	0	0	0	10 + 1 part	13108	98.71	1.004	0	5.98	1.97	166083	4782759	73023	73023	40450	39138	24	24	46
SRR5413272	1996	385	230	156	50	11	5176096	4728299	4323914	3773472	2164232	769234	472	134561	4786707	4829781	68.92	69.3	21189	21094	11268	10951	60	61	139	142	4	4	51020	1	0	0	0	55 + 0 part	61136	97.782	1.001	0	1.95	1.29	134561	4724308	20789	20623	11233	10873	61	62	140
SRR5950797	1253	90	61	48	37	33	5632252	5322923	5260448	5169000	4958035	4810622	109	611577	5336754	4829781	68.96	69.3	181268	207468	94424	109220	11	9	21	18	79	31	4492116	40	0	0	1	54 + 34 part	847406	92.62	1.004	0	1024.02	31.56	166227	4484433	58155	63548	22423	32315	30	26	67
SRR5950798	3337	106	66	56	41	26	6503132	5552066	5466815	5398299	5156211	4617565	222	376421	5622711	4829781	68.86	69.3	179891	226509	95800	119853	10	8	21	16	78	29	4344616	42	0	0	3	164 + 36 part	1068782	93.919	1.004	0	1004.19	31.99	226162	4550179	58663	69196	16958	37417	30	24	70
SRR5950799	1178	58	41	36	30	24	5481231	5183042	5144888	5108973	5015730	4810926	76	390973	5194817	4829781	69.17	69.3	227323	227662	162009	168771	9	8	15	14	93	25	4581506	35	0	0	4	25 + 39 part	698070	92.827	1.003	0	1014.02	31.9	158180	4495521	56461	60656	26831	30644	30	27	64
SRR5950804	878	92	58	49	38	29	5406881	5196806	5118479	5064626	4899130	4538711	119	450168	5215821	4829781	69.1	69.3	178907	190153	90983	107261	10	9	20	17	63	25	3900030	38	0	0	2	57 + 37 part	659770	94.023	1.003	0	1004.2	31.29	171092	4552337	68803	70108	33898	39964	26	23	53
SRR5950805	807	90	64	58	41	37	5574658	5390415	5331829	5292420	5023476	4864095	108	503789	5402958	4829781	68.97	69.3	115510	154923	80360	92384	12	10	26	21	77	34	4058577	41	0	0	3	44 + 32 part	846504	93.93	1.004	0	1007.73	31.85	161264	4551114	58722	68460	25725	38963	31	26	64
SRR5950806	981	98	64	59	44	36	5623789	5396791	5330814	5293962	5047320	4729714	115	467476	5408610	4829781	68.99	69.3	131027	152125	76377	95824	13	11	26	21	81	32	4215568	46	0	0	2	61 + 38 part	900792	92.997	1.004	0	1029.86	31.59	158228	4504642	55796	63547	21497	32887	32	27	70
SRR5950807	1132	81	59	52	39	31	5526290	5243471	5201883	5154525	4932183	4643667	96	583469	5253226	4829781	69.03	69.3	175419	182959	79242	98060	9	8	20	17	81	28	4201905	40	0	0	3	43 + 36 part	769855	92.527	1.003	0	1025.16	31.31	158285	4480230	58185	66586	25612	30643	30	26	66
SRR5950810	1204	53	36	32	27	23	5490120	5183076	5144732	5118455	5035999	4903596	72	401963	5196106	4829781	69.17	69.3	222613	226684	176853	183464	9	8	15	14	94	23	4629752	36	0	0	3	26 + 35 part	699070	92.837	1.003	0	1013.71	31.85	158185	4495718	60656	67206	28671	32914	29	26	62
SRR5950811	1857	84	54	43	32	28	5802430	5313256	5248685	5169458	4954209	4806792	133	611686	5345787	4829781	68.92	69.3	207468	210947	110469	158048	9	8	17	14	78	26	4534810	40	0	0	1	86 + 30 part	863613	92.499	1.003	0	1024.53	31.65	166221	4478258	58410	69156	25100	32708	30	26	65
SRR5950815	1315	88	55	51	39	29	5828920	5504456	5444679	5417411	5238923	4838663	107	591579	5517467	4829781	68.85	69.3	185792	217209	107808	118496	10	8	20	16	83	25	4440529	44	0	0	2	63 + 33 part	1022004	92.807	1.003	0	1035.59	31.5	158227	4493721	57053	66406	20994	35149	33	27	71
SRR5950816	1413	113	79	70	51	35	5482245	5149711	5066786	5007324	4692551	4133723	142	265626	5170204	4829781	69.1	69.3	113670	116561	64565	71477	16	15	31	27	76	37	3887630	43	0	0	1	68 + 42 part	674640	92.753	1.004	0	1019.32	30.78	166172	4489538	45500	53053	25596	30635	33	29	69
SRR5950817	1369	116	76	67	52	36	5926020	5590931	5505060	5442620	5205605	4634556	142	323282	5608993	4829781	68.75	69.3	119135	137155	70089	94064	15	12	30	23	79	39	4299384	46	0	0	2	67 + 50 part	1066051	93.743	1.003	0	1025.93	30.5	223490	4538860	49324	58386	14817	37419	33	26	75
SRR5950818	1152	83	58	51	33	30	5474193	5192545	5136534	5090638	4814481	4695054	109	504089	5210018	4829781	69.1	69.3	179025	188938	103835	113800	10	9	19	17	75	32	4285162	48	0	0	1	51 + 32 part	651673	94.022	1.004	0	1007.92	31.69	213700	4555467	68460	69196	31247	38585	26	24	55
SRR5950819	1636	93	59	47	32	30	5690714	5263962	5189351	5104083	4876759	4804270	126	503789	5285385	4829781	68.99	69.3	184753	187299	103834	125496	10	9	19	16	76	29	4159351	44	0	0	1	74 + 30 part	723110	94.134	1.003	0	994.64	31.3	224130	4559655	68460	69243	31247	40662	26	23	55
SRR6044776	801	258	175	137	70	30	5395077	5285946	5070125	4793920	3722089	2258487	297	138216	5314389	4829781	68.95	69.3	43039	49066	20169	26543	39	34	82	67	64	45	1869720	48	0	0	3	97 + 54 part	761797	93.844	1.004	0	997.34	30.34	125116	4543695	29219	33275	11251	15542	55	47	128
SRR6044791	2541	190	142	117	69	39	6185516	5517314	5396300	5214458	4436047	3383366	258	158897	5560996	4829781	68.71	69.3	61520	71187	31036	42330	29	23	60	45	66	50	2855640	43	0	0	4	108 + 70 part	1028816	93.568	1.003	0	996.56	30.23	137590	4526164	35389	39428	10814	20536	47	37	113
SRR6044798	994	166	127	111	63	34	5126387	4911356	4816203	4691255	3917934	2907599	193	161691	4930194	4829781	69.33	69.3	62200	65457	29501	30960	27	26	55	53	81	56	3127811	37	0	0	5	25 + 51 part	404627	93.37	1.004	0	986.13	30.14	129654	4515429	30647	30882	16529	17512	49	48	102
SRR6044824	1312	160	114	104	64	39	5342024	5051569	4948049	4872791	4190607	3298696	175	197464	5062841	4829781	69.07	69.3	66088	66751	34928	38040	26	24	52	47	78	49	2996908	45	0	0	4	36 + 50 part	545444	93.232	1.003	0	995.36	29.91	115463	4509922	33280	35154	16454	20230	44	40	95
SRR6044849	3179	156	111	96	55	36	5836411	4980962	4877039	4759358	4049732	3420138	243	217283	5035877	4829781	69.13	69.3	75115	76274	31745	35242	22	21	46	41	70	48	3275651	40	0	0	7	97 + 54 part	507867	93.491	1.003	0	984.87	29.99	129656	4519236	38998	41486	17945	21436	40	37	88
SRR6044865	392	162	122	109	59	31	4965205	4908556	4809849	4712207	3841408	2878178	181	276909	4921565	4829781	69.4	69.3	60435	60535	27680	29313	24	23	54	51	79	47	2948660	38	0	0	6	19 + 54 part	396937	93.392	1.003	0	983.28	29.69	130967	4516065	32357	32871	16792	17814	46	45	98
SRR6044879	1483	225	166	136	71	30	5618742	5278130	5141499	4915146	3835806	2358579	253	140661	5296797	4829781	68.93	69.3	44953	48433	22687	28026	37	32	77	63	70	55	2305904	43	0	0	6	58 + 63 part	770750	93.344	1.004	0	1016.54	30.59	124779	4515269	26841	30238	10676	15308	54	45	127
SRR6044899	587	213	144	124	68	35	5506722	5413220	5235384	5083605	4114397	2943054	236	183598	5429044	4829781	68.81	69.3	51765	64384	25347	32338	31	26	67	52	69	49	2906190	39	0	0	4	79 + 64 part	877685	93.922	1.003	0	1025.48	31.35	124699	4546242	30952	36590	13397	20199	49	40	112
SRR6044901	1583	203	154	129	68	29	5328889	4997690	4890023	4713442	3649983	2265698	233	164495	5019148	4829781	69.31	69.3	47375	48581	23573	25536	34	33	73	67	71	54	2494159	41	0	0	7	34 + 54 part	467491	93.46	1.008	0	991.15	30.04	129256	4540667	27759	28758	13968	15943	55	51	115
SRR6044903	616	156	115	96	59	36	5364063	5245442	5147938	5016754	4393585	3580988	178	219150	5260462	4829781	68.9	69.3	81842	87788	36182	48496	22	19	45	37	65	43	3308400	41	0	0	4	49 + 56 part	730112	93.546	1.003	0	1001.6	31.14	214861	4523678	40135	42124	16958	21683	37	32	86
SRR6044906	488	197	135	113	69	38	5427183	5353294	5200691	5041784	4261520	3145566	212	190907	5362915	4829781	68.94	69.3	62361	67670	32356	38377	30	26	61	49	78	49	2803169	47	0	0	3	69 + 55 part	873765	92.628	1.003	0	1026.41	29.75	106861	4481735	32336	34974	11935	20559	49	41	109
SRR6044992	1721	303	199	149	74	29	6201826	5782322	5549094	5209505	4060526	2512535	380	156355	5835009	4829781	68.44	69.3	40056	55572	19492	31086	39	28	89	59	63	43	2321243	40	0	0	5	189 + 64 part	1296019	93.621	1.004	0	998.96	30.01	129720	4529111	25579	32281	4698	16741	63	45	174
SRR6044998	400	177	134	118	69	29	5065799	5018391	4900280	4774542	3963749	2578818	192	179208	5029735	4829781	69.22	69.3	53749	55360	27055	28884	28	26	62	57	76	50	2797633	47	0	0	4	31 + 54 part	515617	93.139	1.003	0	994.84	30.19	117844	4504130	30499	32234	15080	17886	49	46	103
SRR6045025	847	202	140	113	74	38	5643747	5479441	5337726	5155094	4558822	3295738	244	167308	5508789	4829781	68.79	69.3	64184	71493	32825	39264	29	24	60	46	64	41	2476159	42	0	0	5	96 + 58 part	987717	93.261	1.004	0	985.22	30.1	134404	4512511	34982	38951	12252	22970	47	38	107
SRR6045055	472	179	128	108	62	39	5310209	5241057	5127683	4986850	4226849	3442488	204	178668	5257815	4829781	69.05	69.3	69404	72153	32555	42064	25	22	52	43	71	45	2988938	33	0	0	4	54 + 63 part	730826	93.495	1.003	0	983.57	29.67	129655	4520369	34807	38568	14779	19497	42	37	98
SRR6045081	358	195	137	119	63	28	5150846	5104345	4970176	4830920	3886492	2589990	219	178837	5120269	4829781	69.13	69.3	53939	63510	25613	32206	28	25	62	54	71	48	2746244	44	0	0	4	62 + 61 part	595163	93.417	1.003	0	1023.13	29.59	99531	4518571	33879	38212	16374	18135	45	41	100
SRR6045082	690	217	145	123	74	32	5446766	5335482	5157611	5000047	4156236	2577205	259	195132	5366022	4829781	68.95	69.3	46924	52218	27664	34274	35	29	70	57	69	49	2864900	39	0	0	5	98 + 61 part	886036	92.435	1.003	0	978.11	28.38	129647	4467884	30495	32837	11378	16899	56	48	125
SRR6045084	2181	152	114	98	67	42	5788984	5232296	5140376	5017988	4477543	3569200	193	191530	5259988	4829781	69	69.3	69790	72159	42135	45990	27	24	51	44	74	49	3030502	40	0	0	6	62 + 58 part	737381	92.987	1.007	0	1003.99	30.59	129662	4515034	39001	44717	14982	21651	39	33	90
SRR6045112	6185	246	146	124	68	37	7078559	5612631	5373368	5209579	4299157	3294182	331	187198	5668894	4829781	68.41	69.3	58321	70682	25287	39918	29	22	67	45	72	48	3117081	39	0	0	3	185 + 52 part	1157830	93.061	1.004	0	1009.24	30.99	144450	4503599	29074	38224	8752	19404	50	37	128
SRR6045140	617	167	126	114	67	33	5066951	4956644	4849006	4768472	4003479	2803371	183	216351	4967336	4829781	69.13	69.3	56462	56830	29154	30561	27	26	57	54	75	51	2953400	40	0	0	4	25 + 48 part	458209	92.979	1.004	0	981.39	29.88	116784	4495347	32093	32293	16426	17723	47	45	99
SRR6045143	1876	169	119	104	69	37	5710891	5244826	5122578	5024042	4428441	3305530	206	258193	5267790	4829781	68.97	69.3	69318	72148	34545	40617	26	23	53	45	71	45	2936219	44	0	0	5	68 + 55 part	791346	92.391	1.003	0	1014.91	30.63	137575	4468875	34198	38212	14679	19556	45	39	101
SRR6045147	1617	241	153	127	72	32	5806509	5415956	5187754	5001837	4047559	2715824	296	156649	5450592	4829781	68.69	69.3	49655	54909	24509	29978	33	27	74	57	69	50	2863220	37	0	0	4	120 + 62 part	898375	93.876	1.004	0	1024.57	31.45	129514	4543642	29081	33878	11679	19184	54	43	122
SRR6045192	2522	227	133	108	62	35	6117988	5429502	5212929	5035869	4253826	3340387	395	267928	5537728	4829781	68.39	69.3	67290	82631	27241	37618	26	21	59	42	67	44	3057461	39	0	0	3	255 + 64 part	994532	93.809	1.003	0	1020.93	31.45	224308	4537379	35366	40308	11606	20742	45	35	109
SRR6045193	593	188	134	102	60	37	5385135	5294351	5161245	4938427	4191227	3396055	213	188944	5311271	4829781	68.99	69.3	65663	72163	29302	45948	25	22	53	42	66	40	3029029	41	0	0	7	61 + 58 part	797809	93.195	1.003	0	976.94	28.66	186275	4505383	32305	39007	13434	20123	43	36	102
SRR6045226	538	267	181	150	73	30	5509314	5434312	5222706	5001527	3751011	2297871	305	156704	5461525	4829781	68.79	69.3	39161	46608	21126	27119	40	33	89	69	66	50	2245844	38	0	0	4	102 + 67 part	910366	93.884	1.004	0	1023.51	31.07	129478	4543647	25712	29500	10440	16376	59	48	138
SRR6045239	572	131	103	93	66	34	5214194	5101861	5039863	4972859	4485064	3347030	144	264866	5111016	4829781	69.22	69.3	74814	78016	38242	43468	21	19	46	41	83	48	3580769	40	0	0	6	19 + 52 part	592511	93.263	1.003	0	995.07	30.33	116791	4510778	35168	37447	17924	21836	44	40	93
SRR6045252	920	144	115	102	60	34	5196581	4998226	4933310	4839658	4106365	3189463	172	161853	5016332	4829781	69.32	69.3	71197	75115	32593	35214	24	22	49	45	74	48	3186290	39	0	0	6	26 + 54 part	467059	93.551	1.007	0	988.18	29.9	129657	4540537	35139	36581	17950	20545	44	41	92
SRR6045257	554	214	143	127	70	36	5567446	5482930	5302271	5193794	4225196	2996753	241	165926	5501784	4829781	68.78	69.3	53644	64361	27119	36292	32	26	67	51	70	48	3030779	43	0	0	4	90 + 64 part	920968	93.772	1.011	0	1019.81	31.4	130836	4575611	30643	37355	13148	20487	52	42	117
SRR6045266	4308	211	133	117	68	36	6696692	5465228	5284278	5173366	4358871	3236482	401	169184	5582395	4829781	68.22	69.3	60720	68598	28382	41604	29	23	62	45	71	47	3005697	45	0	0	4	263 + 59 part	1033256	93.886	1.003	0	1024.02	31.32	129241	4544491	32121	40250	11867	21630	48	38	113
SRR6045296	476	231	157	133	72	34	5482939	5418325	5229925	5045781	4024751	2747421	255	171615	5434425	4829781	68.75	69.3	50576	54024	24505	30638	34	28	75	58	68	46	2468133	39	0	0	1	87 + 63 part	889913	93.807	1.003	0	1022.14	31.12	129657	4539125	28896	32602	11304	17774	52	42	124
SRR6045306	400	134	106	96	52	34	5055336	4983029	4921197	4847213	4059053	3418991	154	202515	4997062	4829781	69.36	69.3	91377	93062	35206	43059	21	20	42	39	75	48	3436939	39	0	0	4	21 + 52 part	460127	93.628	1.003	0	993.14	30.8	130967	4528929	37508	39138	19617	21638	41	38	86
SRR6045313	925	200	135	114	67	35	5610679	5415885	5249443	5097468	4301063	3187392	229	187017	5435741	4829781	68.77	69.3	62926	75121	30073	35164	27	22	59	46	65	48	2933177	39	0	0	3	84 + 62 part	884429	93.966	1.003	0	1026.1	31.49	144503	4546597	37618	42223	12221	21675	45	37	103
SRR6045340	1544	207	147	126	65	31	5262408	4904494	4761782	4608121	3593805	2445409	257	196489	4937413	4829781	69.09	69.3	48756	50205	21669	24574	32	31	70	67	79	53	2660531	40	0	0	6	65 + 57 part	431325	92.983	1.003	0	968.37	29.46	115464	4496462	28266	28812	14034	15531	55	53	114
SRR6045344	1715	177	130	112	61	30	5378312	4976252	4866420	4738521	3853618	2721137	207	276856	4996231	4829781	69.33	69.3	59227	60450	29295	29823	27	25	57	53	73	51	3005798	40	0	0	8	41 + 58 part	450529	93.453	1.007	0	987.04	29.82	129651	4536486	32870	34956	16747	18468	46	44	99
SRR6045377	1890	243	155	123	73	37	6091596	5616144	5435041	5210270	4381390	3053724	369	135500	5702429	4829781	68.6	69.3	56194	66627	27095	40158	34	27	70	50	65	45	2578303	42	0	0	4	216 + 61 part	1224254	92.431	1.003	0	975.67	28.27	123778	4468925	30128	34926	6483	19607	54	40	138
SRR6045393	617	200	133	111	67	35	5556726	5450605	5286295	5135982	4366533	3221354	234	243141	5473359	4829781	68.75	69.3	56695	74099	30370	43039	26	21	58	44	70	49	3228376	39	0	0	4	98 + 61 part	920618	93.952	1.003	0	1026.28	31.93	144530	4547500	36917	40908	13175	21497	44	36	104
SRR6045404	421	193	132	111	65	39	5412217	5348307	5207983	5054896	4302922	3376569	223	219157	5369292	4829781	68.81	69.3	63348	70198	31587	44792	27	23	56	45	74	46	2855191	41	0	0	4	81 + 61 part	893689	92.407	1.003	0	1007.07	30.38	124578	4468964	31987	36565	11688	18751	47	39	113
SRR6045406	1888	232	141	114	77	38	5896224	5475340	5267025	5082145	4523486	3191906	281	282626	5510847	4829781	68.61	69.3	61708	64558	30360	38564	31	25	63	48	63	39	2271176	36	0	0	5	118 + 59 part	1003855	92.96	1.004	0	983.26	29.98	129678	4496913	32294	37165	11182	20488	50	40	119
SRR6045408	1459	213	152	125	70	41	5926874	5606030	5468954	5272677	4357083	3369543	244	137843	5627975	4829781	68.65	69.3	55805	73493	29357	38129	31	25	65	48	69	45	2456097	44	0	0	2	90 + 57 part	1139010	92.618	1.004	0	994.09	28.84	135101	4479223	32887	39011	7834	20042	48	37	125
SRR6045413	434	250	169	131	70	30	5460449	5410102	5192614	4910388	3840162	2473973	275	152063	5427999	4829781	68.8	69.3	43856	50143	22531	27368	36	29	80	62	67	51	2739628	40	0	0	3	85 + 65 part	883099	93.751	1.004	0	1014.05	31.25	109730	4538295	26737	29472	11092	17741	57	47	131
SRR6045427	2945	195	135	113	67	37	6082145	5260644	5123426	4970345	4208367	3107457	327	240225	5343954	4829781	68.47	69.3	61517	64460	30508	37742	30	26	60	49	66	40	2658229	43	0	0	3	175 + 63 part	818029	93.434	1.003	0	992.36	31.07	121227	4518022	37268	39524	13916	20818	46	39	102
SRR6045487	1490	224	147	123	69	37	5735880	5413114	5222612	5046536	4142325	3035819	274	140490	5447389	4829781	68.71	69.3	54320	65745	25494	33877	32	26	67	52	70	47	2819159	39	0	0	4	116 + 64 part	899270	93.885	1.003	0	1022.84	30.9	129519	4543421	30937	36555	12126	20544	52	43	116
SRR6045488	616	234	160	133	74	31	5607922	5514634	5324171	5133401	4094966	2580580	264	213978	5535541	4829781	68.83	69.3	47064	51256	24550	30883	35	28	77	58	68	49	2804309	43	0	0	4	86 + 66 part	877930	93.935	1.027	0	1042.68	32.09	130817	4651722	29149	35862	11542	19948	53	42	121
SRR6045546	2072	243	165	136	73	38	6106763	5586859	5395702	5183835	4094244	2902149	301	183744	5623498	4829781	68.62	69.3	50571	54609	23798	31192	37	29	79	57	70	52	2681314	38	0	0	4	126 + 66 part	1072911	93.847	1.004	0	1023.21	31.13	129519	4542371	26865	30947	8846	17712	56	43	139
SRR6045582	770	256	164	133	74	34	5796929	5696245	5462675	5238396	4239452	2763006	291	161819	5719992	4829781	68.51	69.3	48462	54432	23524	37618	36	28	77	54	65	46	2634841	40	0	0	7	114 + 62 part	1128810	93.966	1.012	0	1031.13	31.51	144544	4583948	29777	36838	7763	19719	56	43	141
SRR6045606	3951	171	108	96	63	41	6081069	5022006	4892437	4806482	4260853	3468622	280	191273	5090994	4829781	68.75	69.3	64313	65959	37046	46068	25	23	49	45	71	46	3220244	38	0	0	2	152 + 52 part	545621	93.852	1.003	0	985.37	29.65	135897	4538873	42172	43898	19814	21675	39	35	82
SRR6045631	5232	180	121	107	60	29	6290153	5031449	4887376	4780181	3992544	2884604	239	268630	5071249	4829781	68.88	69.3	65416	67555	29762	32321	24	22	54	48	79	48	3002881	37	0	0	5	90 + 52 part	555203	93.234	1.003	0	977.06	29.4	115491	4508530	34862	37428	16439	19517	45	42	96
SRR6045653	1384	178	127	107	66	31	5600875	5269372	5148466	5004841	4306761	3015107	215	184328	5294626	4829781	68.9	69.3	66895	74171	32367	39984	25	22	55	45	75	45	2839925	39	0	0	4	73 + 54 part	812060	92.537	1.003	0	1020.75	30.18	116395	4475902	32544	35151	12933	19556	49	42	108
SRR6045669	572	158	125	109	62	34	5025177	4930278	4847931	4726769	3902981	2895856	175	264896	4941946	4829781	69.27	69.3	57451	57535	29738	32409	27	26	55	52	74	47	2953556	42	0	0	4	28 + 56 part	427649	93.154	1.003	0	974.39	29.23	124695	4504624	32979	36549	17887	20240	45	43	93
SRR6045720	785	213	148	117	66	34	5441388	5298600	5144619	4920566	4052097	2978809	237	185085	5314602	4829781	68.84	69.3	58167	67619	25848	32207	28	25	64	51	70	47	2979133	38	0	0	2	69 + 60 part	761221	93.977	1.003	0	1027.39	31.64	142575	4548108	29963	33875	13397	19249	48	41	111
SRR6045766	397	172	134	110	68	38	5449750	5390593	5295037	5128392	4408710	3345013	189	194505	5402456	4829781	68.97	69.3	65199	72727	32330	43012	27	23	56	45	73	49	3156170	34	0	0	2	58 + 54 part	879568	93.337	1.003	0	994.35	30.77	148916	4516370	32287	39148	13888	20579	47	39	106
SRR6045780	960	157	118	105	65	37	5192460	4986551	4892580	4800945	4089989	3086322	193	198759	5011394	4829781	69.25	69.3	64291	64392	32677	35178	27	26	54	50	79	46	2922270	43	0	0	7	47 + 58 part	495418	93.153	1.004	0	987.72	30.14	115469	4507374	32842	34006	19492	20505	48	46	99
SRR6045811	713	203	146	126	71	37	5612324	5476747	5342003	5197973	4227301	2992476	229	196970	5494596	4829781	68.79	69.3	52549	59538	27097	37655	33	27	67	52	68	44	2498039	45	0	0	4	76 + 60 part	1017765	92.41	1.003	0	1018.97	30.63	137283	4469070	30641	37359	11066	17738	52	42	125
SRR6045903	439	158	124	104	66	30	5112699	5046540	4956426	4805191	4130890	2868226	177	229381	5059353	4829781	69.24	69.3	57470	63067	30549	33927	24	22	54	49	77	50	3052079	37	0	0	6	27 + 56 part	532893	93.412	1.003	0	982.62	30.03	115462	4517237	32923	35668	16818	19524	45	42	98
SRR6045908	12931	214	125	106	57	33	8363474	5091083	4904366	4765219	3904761	3002877	399	176163	5209183	4829781	68.25	69.3	63550	65666	24843	34152	26	23	58	48	75	47	2916470	36	0	0	5	245 + 55 part	697118	93.182	1.003	0	966.65	28.62	108075	4505114	34630	37229	13532	17272	45	40	105
SRR6045914	1458	188	138	117	64	33	5295996	4945102	4809584	4654551	3729989	2609295	224	163949	4967793	4829781	69.19	69.3	53387	55361	25636	29869	31	30	64	61	80	55	2782257	39	0	0	7	45 + 51 part	459225	93.066	1.003	0	968.08	28.83	115472	4500459	30027	30648	14826	16560	51	49	108
SRR6045973	986	209	151	123	77	34	5451113	5264832	5123056	4922762	4163617	2673516	234	153812	5282085	4829781	69.1	69.3	53593	56210	28426	32455	34	30	70	59	67	50	2435605	40	0	0	4	55 + 62 part	675870	93.486	1.02	0	1015.89	32.05	129730	4598538	32102	34028	14780	20507	51	45	109
SRR6045980	913	207	152	131	71	26	5038734	4900574	4759161	4601455	3519623	1997679	238	156903	4922469	4829781	69.28	69.3	40327	40331	23674	24223	37	36	79	76	81	61	2615959	39	0	0	4	36 + 55 part	403810	93.059	1.005	0	985.9	29.84	93927	4507923	27362	27684	15087	16330	58	56	116
SRR6045983	718	251	184	141	76	25	5524518	5428330	5275632	4971030	3833918	2061446	276	181790	5445294	4829781	68.96	69.3	37749	44491	22722	27267	40	33	87	69	69	49	2493409	34	0	0	4	80 + 60 part	908165	93.6	1.004	0	989.37	29.93	129649	4527949	25208	27383	9799	16408	65	53	144
SRR6046005	1348	167	120	102	66	35	5290549	4953606	4836666	4708228	4096556	2997935	222	190318	4989220	4829781	69.26	69.3	63664	64449	32151	33270	26	25	54	50	79	48	3016532	40	0	0	6	64 + 57 part	466232	93.381	1.003	0	981.04	29.8	115491	4515828	32842	34756	17524	20173	46	44	95
SRR6046029	583	142	117	104	68	39	5433202	5319991	5273778	5180006	4564800	3519547	162	176677	5334646	4829781	69	69.3	68822	73507	36693	47015	25	22	51	42	77	52	3221214	47	0	0	4	39 + 52 part	798026	93.61	1.003	0	1018.48	30.86	128799	4529947	38327	42595	14463	21545	40	34	93
SRR6046045	396	161	117	107	61	37	5259244	5201133	5096300	5022568	4275153	3444457	174	363349	5210116	4829781	69.06	69.3	69762	70837	32096	45113	23	21	49	41	78	43	3061299	39	0	0	2	42 + 47 part	690236	93.264	1.003	0	991.16	31.21	115491	4512670	34726	37409	14170	19599	46	41	103
SRR6046074	526	182	137	119	66	34	5419119	5329314	5226963	5089530	4202816	3004968	200	165779	5342088	4829781	68.87	69.3	60897	69500	31972	38774	28	24	59	48	77	50	2865909	43	0	0	4	46 + 53 part	816445	93.399	1.003	0	1000.72	29.77	129664	4517219	33880	38698	11378	17512	45	38	111
SRR6046094	643	238	181	142	68	26	5259582	5149570	5009173	4717743	3423809	1998643	263	148960	5167032	4829781	69.02	69.3	35523	39300	20882	23077	41	36	88	77	85	59	2290688	34	0	0	9	40 + 66 part	684448	92.516	1.003	0	1005.19	30.24	94018	4472545	22847	23980	10299	12392	67	60	150
SRR6046103	648	145	119	105	61	36	5120986	4978980	4913447	4815429	4050338	3191002	172	218866	4997895	4829781	69.32	69.3	66480	66770	32142	33961	25	24	51	47	76	51	3249171	41	0	0	4	28 + 48 part	466373	93.521	1.003	0	987.3	29.93	129538	4522035	32870	35169	17346	20009	44	41	94
SRR6046128	608	250	178	137	70	26	5266955	5173627	5003278	4713326	3627375	2045780	268	137396	5186603	4829781	68.94	69.3	39910	41482	21218	26607	39	34	82	70	69	49	2105434	42	0	0	8	51 + 66 part	674793	93.106	1.003	0	1006.73	28.86	109719	4503723	28285	29923	10661	13843	53	47	126
SRR6046153	620	243	165	134	68	30	5496960	5393034	5187740	4961275	3824950	2519739	277	140822	5416742	4829781	68.79	69.3	46868	51618	22371	27150	34	28	79	61	70	52	2647791	43	0	0	5	85 + 64 part	876631	93.718	1.003	0	1020.71	30.66	129523	4533228	26467	29553	11403	16696	56	46	131
SRR6046167	844	172	137	114	72	36	5491187	5317057	5240219	5076950	4371689	3062537	200	166174	5336612	4829781	68.96	69.3	59277	68467	33642	38661	29	25	60	49	77	54	2780786	45	0	0	6	50 + 58 part	803672	93.542	1.003	0	1015.52	30.21	116791	4524463	34771	38999	11742	19549	45	38	108
SRR6046172	6877	246	147	121	65	34	7091472	5483868	5241256	5052990	4038479	2947110	311	267809	5528574	4829781	68.34	69.3	54012	60866	24061	32224	31	25	70	51	69	50	2860916	41	0	0	4	158 + 62 part	980397	93.9	1.003	0	1024.95	31.31	224188	4543482	29138	34754	11304	19948	50	39	121
SRR6046191	1058	147	107	96	62	43	5635148	5388908	5298224	5217775	4627976	3919605	181	245577	5413958	4829781	68.82	69.3	73012	78250	43030	61543	25	21	47	38	82	46	3308663	44	0	0	3	69 + 52 part	899289	92.523	1.01	0	1030.31	32.09	158167	4509018	37415	39224	13543	21246	44	36	100
SRR6046195	780	234	181	137	72	20	4986485	4899058	4745921	4423661	3280387	1429445	248	121297	4908835	4829781	69.38	69.3	35193	35455	19588	20576	45	44	91	88	68	56	1968748	43	0	0	6	20 + 49 part	374226	93.449	1.005	0	948.87	28.87	110639	4528331	23772	23918	12793	13555	62	61	130
SRR6046213	1296	189	138	119	65	34	5276938	4970535	4850207	4713334	3788518	2641679	241	152693	5006477	4829781	69.1	69.3	55635	56270	25931	30404	32	30	64	59	81	55	2747916	38	0	0	4	72 + 52 part	489925	93.229	1.003	0	976.47	30	115545	4508858	29153	30499	15346	17223	51	48	109
SRR6046228	1808	161	116	98	62	39	5737287	5279764	5174597	5050643	4469716	3646361	206	231637	5308807	4829781	69.02	69.3	72811	81835	37742	51425	24	20	47	39	68	39	2936001	46	0	0	4	72 + 58 part	699133	93.579	1.02	0	1017.47	31.77	129732	4602223	39209	41309	17171	23501	41	35	90
SRR6046264	2163	160	124	111	65	34	5526434	4977991	4890347	4794044	4007635	2946455	202	185930	5003664	4829781	69.29	69.3	62412	63933	29787	31504	27	25	56	52	72	48	2842833	41	0	0	7	47 + 54 part	471941	93.523	1.003	0	987.96	30.49	130968	4521962	32357	34753	17528	20007	46	43	97
SRR6046289	15201	213	136	117	68	33	7967183	5011558	4850552	4712058	3886798	2680756	304	162987	5073234	4829781	68.64	69.3	52353	55737	26515	29670	31	28	65	59	81	48	2688093	42	0	0	2	138 + 51 part	553583	93.302	1.003	0	982.63	29.69	115507	4510963	29306	30238	13986	17346	54	49	112
SRR6046309	5124	254	154	128	67	35	6780147	5476629	5242749	5067937	4004669	2931023	347	177444	5537381	4829781	68.26	69.3	52530	57051	24095	32132	32	26	74	54	67	50	2891495	40	0	0	4	186 + 64 part	988925	93.845	1.004	0	1025.77	31.73	136433	4542693	28807	36551	11372	19712	52	40	124
SRR6046328	628	206	157	125	78	32	5317363	5227228	5107390	4862643	4026998	2407383	226	171873	5242069	4829781	69.03	69.3	45744	49687	26620	31077	37	33	75	64	71	53	2298145	39	0	0	4	42 + 60 part	718951	92.969	1.007	0	1000.8	30.15	130980	4513734	28499	30357	11867	16735	54	47	119
SRR6046342	434	170	128	109	65	39	5265231	5199423	5093377	4966335	4243175	3373794	191	178562	5214311	4829781	69.09	69.3	69469	72919	32328	37742	26	24	54	45	67	44	2863271	44	0	0	2	48 + 60 part	687498	93.465	1.003	0	988.12	31.06	129725	4519981	34978	37417	15799	20193	43	38	97
SRR6046346	324	129	101	86	64	38	5217850	5168542	5108472	4999242	4584625	3624206	142	243752	5176943	4829781	69.05	69.3	74308	77787	45293	50179	22	19	44	38	86	47	3303237	36	0	0	7	32 + 54 part	686832	92.734	1.003	0	1010.1	30.68	129695	4486943	37387	40132	16485	22157	44	39	92
SRR6046350	422	138	107	97	59	36	5024347	4951623	4884970	4815530	4162783	3325833	163	202558	4968804	4829781	69.38	69.3	74360	77258	35166	40973	22	21	46	43	79	45	3125466	37	0	0	7	22 + 53 part	437652	93.507	1.003	0	992.4	30.84	98437	4524394	36782	37508	19058	21289	44	42	91
SRR6046367	4224	162	117	103	62	34	6194287	5033377	4926206	4819938	4164298	3168333	261	222912	5093865	4829781	68.92	69.3	63051	65252	32451	35441	24	22	51	45	79	49	3200281	39	0	0	6	121 + 54 part	556443	93.18	1.008	0	988.31	30	200238	4529950	33130	37343	16563	20712	44	40	95
SRR6046408	485	184	117	98	60	38	5206189	5126850	4966502	4832445	4184040	3350422	215	150352	5150128	4829781	69.12	69.3	72169	77667	35481	43232	26	23	51	44	77	46	3027098	45	0	0	2	72 + 63 part	621741	93.499	1.003	0	1023.32	29.78	110609	4522472	39006	42739	17755	21497	41	37	90
SRR6046409	587	121	91	84	58	38	5137584	5006194	4927462	4881739	4431486	3690245	153	247973	5026855	4829781	69.12	69.3	76572	83757	48499	52595	20	19	40	37	82	41	3310513	35	0	0	6	34 + 44 part	505546	93.332	1.003	0	983.78	30.17	183379	4513645	39140	39638	20555	22995	38	36	82
SRR6046414	933	286	199	155	80	33	5928443	5759706	5543249	5236564	4026352	2375616	306	139560	5774619	4829781	68.67	69.3	41001	49325	20705	29847	45	34	94	66	60	46	2024494	40	0	0	8	99 + 59 part	1243316	93.436	1.004	0	997.8	29.21	124564	4520764	23763	28926	5125	15743	68	50	181
SRR6046467	458	212	147	127	73	34	5353986	5294452	5135774	4997378	4101518	2780335	231	214691	5308511	4829781	68.96	69.3	51040	55375	27118	30680	32	27	69	57	71	51	2790991	42	0	0	5	59 + 60 part	758222	93.858	1.004	0	1020.64	30.86	129470	4542203	29138	32105	12194	17930	51	43	116
SRR6046477	898	195	144	127	75	34	5448249	5266373	5141670	5021311	4179556	2767407	222	161041	5286351	4829781	69	69.3	52378	55870	27744	32396	32	28	67	56	68	48	2640437	37	0	0	7	51 + 57 part	767122	93.197	1.004	0	985.24	29.33	128423	4508117	28671	30293	13218	17531	55	47	120
SRR6046487	2658	180	126	113	71	32	5576349	4960372	4831133	4740545	3993181	2604674	232	184403	4996255	4829781	68.99	69.3	52526	54994	27886	31021	30	29	62	58	79	50	2802395	39	0	0	7	69 + 56 part	482593	93.03	1.005	0	982.5	29.71	116784	4499922	30499	31847	16454	17547	52	49	107
SRR6046495	616	240	158	129	73	33	5432834	5342464	5125032	4910545	3925674	2577359	260	140568	5357598	4829781	68.79	69.3	47068	51008	24589	29894	36	30	77	62	68	51	2511343	41	0	0	5	77 + 62 part	805812	93.887	1.004	0	1022.86	31.01	117707	4543106	29642	31704	11542	19169	52	43	119
SRR6046523	3869	219	153	124	67	33	6447195	5287695	5134475	4925266	3968242	2775689	462	204531	5443077	4829781	68.1	69.3	52300	60452	23083	31059	32	27	72	55	69	50	2543005	38	0	0	8	293 + 62 part	948886	92.734	1.003	0	979.02	29.34	129669	4483203	28237	33344	10674	16603	52	42	127
SRR6046581	794	130	94	89	54	34	5114325	4925522	4850408	4813096	4212390	3498157	173	301705	4956922	4829781	69.28	69.3	88703	89337	41389	46079	19	18	39	37	79	42	3293243	36	0	0	6	52 + 49 part	427202	93.47	1.003	0	990.59	30.83	129656	4522541	39133	41486	19613	21658	39	37	84
SRR6046623	2372	172	111	93	61	34	5882006	5255621	5121747	4995506	4446445	3456040	246	197865	5303390	4829781	68.81	69.3	81838	86747	37745	44684	23	20	47	38	71	43	3220350	40	0	0	2	120 + 58 part	796287	93.039	1.003	0	1009.82	30.98	138295	4501356	39524	42124	15007	22620	37	31	89
SRR6046665	3972	147	110	95	59	33	6262953	5114654	5028581	4916208	4294438	3344352	334	264858	5229565	4829781	68.6	69.3	74875	87607	35208	41130	21	18	47	40	78	45	3423744	46	0	0	4	206 + 52 part	714512	93.213	1.003	0	992.05	30.63	116791	4506694	34956	37508	14140	20256	44	39	100
SRR6046685	1014	228	154	125	65	31	5423975	5213488	5054583	4854493	3857487	2697162	270	252045	5241878	4829781	68.91	69.3	53523	56971	23194	29705	30	26	69	57	70	46	2432720	41	0	0	2	85 + 61 part	714687	93.441	1.003	0	999.25	30.82	129724	4517720	30220	34721	13580	17656	51	44	114
SRR6046715	1998	202	136	111	62	30	5519747	5055119	4896433	4718447	3860187	2696219	244	216780	5084841	4829781	68.89	69.3	57465	62373	27078	31101	28	25	61	54	78	53	2998664	40	0	0	6	63 + 58 part	561129	93.239	1.005	0	986.93	29.69	116778	4515839	30486	32093	14361	16592	50	46	109
SRR6046740	496	162	125	109	65	34	5212376	5127336	5041412	4923885	4156077	3032202	179	190467	5139571	4829781	69.02	69.3	66146	66756	32194	35187	26	24	55	48	80	49	3034522	39	0	0	3	29 + 51 part	578567	93.085	1.015	0	990.66	30.41	115454	4551729	32089	33628	16427	20896	48	43	101
SRR6046741	514	161	125	106	62	33	5023208	4936339	4846314	4710053	3937292	2917078	175	196902	4946093	4829781	69.31	69.3	59427	60215	30098	31834	25	24	54	52	81	52	2977190	40	0	0	5	18 + 51 part	420158	93.107	1.006	0	975.77	30.15	137952	4518738	32091	32114	16454	16696	44	43	97
SRR6046760	285	196	152	111	63	27	5107856	5080412	4969938	4680730	3924732	2681284	213	201424	5092308	4829781	69.14	69.3	52253	58984	25957	30679	25	22	59	52	69	47	2700938	31	0	0	5	47 + 54 part	525139	93.902	1.007	0	976.55	29.68	133625	4559560	34982	37981	15137	17950	41	38	97
SRR6046768	7028	166	97	85	52	34	6978506	5062038	4921494	4831238	4231458	3586246	377	223107	5196055	4829781	68.23	69.3	83086	97149	35206	46080	20	18	42	35	72	43	3483511	42	0	0	7	252 + 52 part	665997	93.549	1.003	0	983.16	29.88	133278	4522519	39113	42573	17988	21993	38	33	85
SRR6046823	391	206	148	116	65	32	5141975	5094379	4957268	4722170	3884907	2733765	229	205116	5110572	4829781	69.15	69.3	51139	53933	27137	30487	29	26	64	56	72	54	2774340	45	0	0	6	53 + 65 part	594611	93.223	1.003	0	1022.97	29.67	147349	4509863	35525	36944	13623	18019	43	39	98
SRR6046854	622	172	136	115	74	33	5193774	5084187	4996942	4849464	4174970	2705030	180	156049	5090035	4829781	69.16	69.3	54334	57485	30569	33613	30	28	62	56	74	48	2579734	34	0	0	5	22 + 57 part	642489	91.874	1.002	0	1048.07	31.89	114457	4442846	29443	30569	13260	16490	51	46	112
SRR6046858	633	258	168	136	74	36	5684400	5593317	5366864	5148598	4078576	2810581	294	152144	5618772	4829781	68.68	69.3	50084	54928	23002	30531	36	29	80	58	64	46	2646754	39	0	0	5	108 + 69 part	1072136	93.855	1.003	0	1021.16	31.33	99558	4540623	27174	32121	9314	19588	59	46	139
SRR6046867	2185	165	123	99	67	41	5620351	5063833	4973861	4803741	4267009	3362708	218	169261	5098781	4829781	69.07	69.3	65610	68231	34091	41887	27	25	53	47	80	52	3233121	37	0	0	5	71 + 60 part	623002	92.443	1.002	0	995.77	29.18	129711	4469456	30644	32237	14044	18669	47	43	103
SRR6046879	1305	408	281	193	62	9	5667327	5507869	5182367	4541627	2294935	540967	434	79610	5526186	4829781	68.84	69.3	21856	24030	13754	17222	83	67	161	127	60	51	1178188	51	0	0	12	87 + 69 part	1018426	92.698	1.007	0	1008.55	28.75	69365	4497507	15725	18931	5182	9078	104	84	248
[truncated: 116 more rows]
[truncated: 1 more columns]
