# Supplementary material for: Global Phylogeny of Mycobacterium avium and Identification of Mutation Hotspots During Niche Adaptation
Source: Front Microbiol. 2022 May 6;13:892333. doi: 10.3389/fmicb.2022.892333 (PMC9121174; doi:10.3389/fmicb.2022.892333)
Supplement: Supplementary file 2 [file Table_2.XLSX]

## Sheet: MAP
# emapper version: emapper-1.0.3-35-g63c274b emapper DB: 2.0
# command: ./emapper.py --cpu 6 -i /data/shared/emapper_jobs/user_data/MM_qqe2puw9/query_seqs.fa --output query_seqs.fa --output_dir /data/shared/emapper_jobs/user_data/MM_qqe2puw9 -m diamond -d none --tax_scope 1762 --go_evidence non-electronic --target_orthologs all --seed_ortholog_evalue 0.001 --seed_ortholog_score 60 --query-cover 20 --subject-cover 0 --override --temp_dir /data/shared/emappe…
# time: Thu Apr 29 07:56:32 2021
#query_name seed_eggNOG_ortholog seed_ortholog_evalue seed_ortholog_score best_tax_level Preferred_name GOs EC KEGG_ko KEGG_Pathway KEGG_Module KEGG_Reaction KEGG_rclass BRITE KEGG_TC CAZy BiGG_Reaction
Query	Seed ortholog	e-value	score	best tax lvl	Preferred_name	GO terms	EC number	KEGG KO	KEGG pathway	KEGG module	KEGG reaction	KEGG rclass	BRITE	KEGG TC	CAZy	BiGG reaction	annot lvl	matching OGs	Best OG	COG cat	description
GHGGFMOK_00003	262316.MAP_2758	2.3e-40	171	Mycobacteriaceae													Mycobacteriaceae	23BH0@1762,2B0X9@1,2GS0T@201174,31TA3@2	NA|NA|NA
GHGGFMOK_00005	44454.NF84_04515	1.9e-09	68.6	Mycobacteriaceae													Mycobacteriaceae	23DVS@1762,2B8PV@1,2H66Q@201174,321ZG@2	NA|NA|NA
GHGGFMOK_00006	262316.MAP_3775c	1.9e-128	465.3	Mycobacteriaceae				ko:K02074		M00244			ko00000,ko00002,ko02000	3.A.1.15			Mycobacteriaceae	235D4@1762,2GP3A@201174,COG1121@1,COG1121@2	NA|NA|NA	P	ABC transporter
GHGGFMOK_00009	262316.MAP_3762c	1.5e-233	815.1	Mycobacteriaceae		GO:0003674,GO:0003824,GO:0005575,GO:0005622,GO:0005623,GO:0008194,GO:0016740,GO:0016757,GO:0043226,GO:0043227,GO:0043229,GO:0043231,GO:0044424,GO:0044464											Mycobacteriaceae	233CP@1762,2GJMF@201174,COG1819@1,COG1819@2	NA|NA|NA	CG	COG1819 Glycosyl transferases, related to UDP-glucuronosyltransferase
GHGGFMOK_00010	262316.MAP_2187c	1.1e-178	632.5	Mycobacteriaceae													Mycobacteriaceae	236H2@1762,2GIWZ@201174,COG1012@1,COG1012@2	NA|NA|NA	C	Belongs to the aldehyde dehydrogenase family
GHGGFMOK_00011	262316.MAP_2182c	2e-79	301.6	Mycobacteriaceae													Mycobacteriaceae	239MD@1762,2IIRE@201174,COG0748@1,COG0748@2	NA|NA|NA	P	F420H(2)-dependent quinone reductase
GHGGFMOK_00015	262316.MAP_0865	1.7e-226	791.6	Mycobacteriaceae													Mycobacteriaceae	23DHP@1762,2ICRZ@201174,COG1674@1,COG1674@2	NA|NA|NA	D	ftsk spoiiie
GHGGFMOK_00021	262316.MAP_3738c	4.3e-135	487.3	Actinobacteria													Mycobacteriaceae	2GM5U@201174,COG0500@1,COG2226@2	NA|NA|NA	Q	methyltransferase
GHGGFMOK_00022	262316.MAP_2186c	1.3e-75	288.9	Mycobacteriaceae													Mycobacteriaceae	232IS@1762,2GIWZ@201174,COG1012@1,COG1012@2	NA|NA|NA	C	Belongs to the aldehyde dehydrogenase family
GHGGFMOK_00025	262316.MAP_3758c	1.5e-135	488.8	Mycobacteriaceae													Mycobacteriaceae	235V5@1762,2GK7C@201174,COG2207@1,COG2207@2	NA|NA|NA	K	Helix-turn-helix domain
GHGGFMOK_00027	262316.MAP_3727	1.1e-144	519.2	Actinobacteria													Mycobacteriaceae	2I5PA@201174,COG1120@1,COG1120@2	NA|NA|NA	HP	ATPases associated with a variety of cellular activities
GHGGFMOK_00028	262316.MAP_2189	1.4e-231	808.5	Mycobacteriaceae													Mycobacteriaceae	235TJ@1762,2GNXB@201174,COG1463@1,COG1463@2	NA|NA|NA	Q	Virulence factor Mce family protein
GHGGFMOK_00030	262316.MAP_3737	2.3e-175	622.1	Mycobacteriaceae													Mycobacteriaceae	234AM@1762,2GKJ3@201174,COG5651@1,COG5651@2	NA|NA|NA	N	PPE family
GHGGFMOK_00032	262316.MAP_3776c	2.5e-141	508.1	Mycobacteriaceae				ko:K02077		M00244			ko00000,ko00002,ko02000	3.A.1.15			Mycobacteriaceae	233DR@1762,2GM1K@201174,COG0803@1,COG0803@2	NA|NA|NA	P	periplasmic solute binding protein
GHGGFMOK_00035	262316.MAP_2180c	3.9e-80	303.9	Bacteria													Mycobacteriaceae	2DVK2@1,33W7X@2	NA|NA|NA
GHGGFMOK_00036	262316.MAP_2183c	4.6e-246	856.7	Mycobacteriaceae													Mycobacteriaceae	23477@1762,2GKKN@201174,COG2124@1,COG2124@2	NA|NA|NA	Q	cytochrome p450
GHGGFMOK_00038	262316.MAP_0282c	8.6e-101	372.9	Mycobacteriaceae													Mycobacteriaceae	239FT@1762,2AUIH@1,2IKCH@201174,31K70@2	NA|NA|NA
GHGGFMOK_00039	262316.MAP_2754	2.4e-37	161	Mycobacteriaceae													Mycobacteriaceae	23BUS@1762,2B57G@1,2H01Z@201174,31Y1E@2	NA|NA|NA
GHGGFMOK_00040	262316.MAP_2759	2.9e-93	347.8	Mycobacteriaceae													Mycobacteriaceae	239KM@1762,2ENST@1,2IK5I@201174,33GDY@2	NA|NA|NA
GHGGFMOK_00043	262316.MAP_3815	5.6e-138	496.9	Mycobacteriaceae													Mycobacteriaceae	23DGY@1762,2CER0@1,2HZV1@201174,31YCS@2	NA|NA|NA
GHGGFMOK_00045	262316.MAP_3745	8.8e-144	516.2	Mycobacteriaceae													Mycobacteriaceae	235HQ@1762,2GMY8@201174,COG3208@1,COG3208@2	NA|NA|NA	Q	thioesterase
GHGGFMOK_00048	262316.MAP_2194	8.9e-279	965.7	Mycobacteriaceae													Mycobacteriaceae	232GJ@1762,2GNEP@201174,COG1463@1,COG1463@2	NA|NA|NA	Q	Virulence factor Mce family protein
GHGGFMOK_00049	262316.MAP_3726	1.1e-167	595.9	Actinobacteria													Mycobacteriaceae	2GVPT@201174,COG0609@1,COG0609@2	NA|NA|NA	P	Belongs to the binding-protein-dependent transport system permease family. FecCD subfamily
GHGGFMOK_00050	262316.MAP_2188c	1.1e-297	1028.5	Mycobacteriaceae				ko:K12507					ko00000,ko01000,ko01004				Mycobacteriaceae	234MF@1762,2GMVB@201174,COG0318@1,COG0318@2	NA|NA|NA	IQ	COG0318 Acyl-CoA synthetases (AMP-forming) AMP-acid ligases II
GHGGFMOK_00052	262316.MAP_2195	1.3e-198	698.7	Mycobacteriaceae													Mycobacteriaceae	2332X@1762,28KAT@1,2GNVW@201174,2Z9XX@2	NA|NA|NA
GHGGFMOK_00053	262316.MAP_2181c	7.8e-123	446.4	Actinobacteria													Mycobacteriaceae	2II8V@201174,COG1309@1,COG1309@2	NA|NA|NA	K	PFAM regulatory protein TetR
GHGGFMOK_00054	262316.MAP_3739c	8.3e-255	885.9	Actinobacteria													Mycobacteriaceae	2GIUM@201174,COG0477@1,COG0477@2	NA|NA|NA	EGP	Major facilitator superfamily
GHGGFMOK_00056	262316.MAP_2192	9.2e-237	825.9	Mycobacteriaceae													Mycobacteriaceae	233HQ@1762,2GNXN@201174,COG1463@1,COG1463@2	NA|NA|NA	Q	Virulence factor Mce family protein
GHGGFMOK_00057	258533.BN977_00880	2.1e-117	429.1	Mycobacteriaceae													Mycobacteriaceae	234N1@1762,2GJVB@201174,COG1463@1,COG1463@2	NA|NA|NA	Q	Virulence factor Mce family protein
GHGGFMOK_00058	262316.MAP_2185c	2e-249	867.8	Mycobacteriaceae													Mycobacteriaceae	2380U@1762,2GKG2@201174,COG2159@1,COG2159@2	NA|NA|NA	S	Amidohydrolase
GHGGFMOK_00060	262316.MAP_2191	7.3e-168	596.7	Mycobacteriaceae				ko:K02067	ko02010,map02010	M00210,M00669,M00670			ko00000,ko00001,ko00002,ko02000	3.A.1.27			Mycobacteriaceae	232P6@1762,2GMU6@201174,COG1463@1,COG1463@2	NA|NA|NA	Q	Virulence factor Mce family protein
GHGGFMOK_00061	262316.MAP_3734c	0	1108.6	Mycobacteriaceae				ko:K06147					ko00000,ko02000	3.A.1.106,3.A.1.109,3.A.1.21			Mycobacteriaceae	233QC@1762,2GNK3@201174,COG1132@1,COG1132@2	NA|NA|NA	V	ABC transporter
GHGGFMOK_00063	262316.MAP_3740	0	5974	Mycobacteriaceae													Mycobacteriaceae	23D1S@1762,2GISR@201174,COG0318@1,COG0318@2,COG1020@1,COG1020@2	NA|NA|NA	IQ	Condensation domain
GHGGFMOK_00064	262316.MAP_3729	5.5e-149	533.5	Mycobacteriaceae			1.14.11.17	ko:K03119	ko00430,ko00920,map00430,map00920		R05320	RC01331	ko00000,ko00001,ko01000				Mycobacteriaceae	236F6@1762,2GNUC@201174,COG2175@1,COG2175@2	NA|NA|NA	Q	Taurine catabolism dioxygenase TauD, TfdA family
GHGGFMOK_00065	262316.MAP_3731c	5.9e-267	926.4	Mycobacteriaceae				ko:K16786,ko:K16787	ko02010,map02010	M00582			ko00000,ko00001,ko00002,ko01000,ko02000	3.A.1.25,3.A.1.28,3.A.1.29,3.A.1.30,3.A.1.31,3.A.1.32,3.A.1.33,3.A.1.35			Mycobacteriaceae	23FCM@1762,2I2Y2@201174,COG3845@1,COG3845@2	NA|NA|NA	S	ATPases associated with a variety of cellular activities
GHGGFMOK_00066	262316.MAP_3764c	0	4096.6	Mycobacteriaceae	pks2	GO:0005575,GO:0005618,GO:0005622,GO:0005623,GO:0005737,GO:0005829,GO:0005886,GO:0006082,GO:0006629,GO:0006631,GO:0006633,GO:0006873,GO:0006875,GO:0006879,GO:0006950,GO:0007154,GO:0008150,GO:0008152,GO:0008610,GO:0009058,GO:0009267,GO:0009605,GO:0009987,GO:0009991,GO:0010106,GO:0016020,GO:0016053,GO:0019725,GO:0019752,GO:0030003,GO:0030312,GO:0031667,GO:0031668,GO:0031669,GO:0032787,GO:0033554,GO:…	2.3.1.252	ko:K12431,ko:K12432			R05189,R11451	RC00039,RC03439	ko00000,ko01000,ko01004				Mycobacteriaceae	232E7@1762,2H477@201174,COG0604@1,COG0604@2,COG1028@1,COG1028@2,COG3321@1,COG3321@2	NA|NA|NA	Q	polyketide synthase
GHGGFMOK_00068	262316.MAP_3774c	9.8e-153	546.2	Mycobacteriaceae				ko:K02075		M00244			ko00000,ko00002,ko02000	3.A.1.15			Mycobacteriaceae	2353C@1762,2GJ7H@201174,COG1108@1,COG1108@2	NA|NA|NA	P	ABC 3 transport family
GHGGFMOK_00069	262316.MAP_2155	1.4e-50	205.3	Mycobacteriaceae													Mycobacteriaceae	23A59@1762,2IMPQ@201174,COG2963@1,COG2963@2	NA|NA|NA	L	Transposase
# 38 queries scanned
# Total time (seconds): 8.17092013359
# Rate: 4.65 q/s

## Sheet: MAAS
# emapper version: emapper-1.0.3-35-g63c274b emapper DB: 2.0
# command: ./emapper.py --cpu 6 -i /data/shared/emapper_jobs/user_data/MM_ca2qpreo/query_seqs.fa --output query_seqs.fa --output_dir /data/shared/emapper_jobs/user_data/MM_ca2qpreo -m diamond -d none --tax_scope 1762 --go_evidence non-electronic --target_orthologs all --seed_ortholog_evalue 0.001 --seed_ortholog_score 60 --query-cover 20 --subject-cover 0 --override --temp_dir /data/shared/emappe…
# time: Thu Apr 29 07:59:52 2021
#query_name seed_eggNOG_ortholog seed_ortholog_evalue seed_ortholog_score best_tax_level Preferred_name GOs EC KEGG_ko KEGG_Pathway KEGG_Module KEGG_Reaction KEGG_rclass BRITE KEGG_TC CAZy BiGG_Reaction
Query	Seed ortholog	e-value	score	best tax lvl	Preferred_name	GO terms	EC number	KEGG KO	KEGG pathway	KEGG module	KEGG reaction	KEGG rclass	BRITE	KEGG TC	CAZy	BiGG reaction	annot lvl	matching OGs	Best OG	COG cat	description
NMBDACCI_00001	487521.OCU_19670	2.4e-130	471.5	Mycobacteriaceae													Mycobacteriaceae	2390F@1762,2IAWJ@201174,COG2345@1,COG2345@2	NA|NA|NA	K	IclR helix-turn-helix domain
NMBDACCI_00002	487521.OCU_19680	2.3e-139	501.5	Mycobacteriaceae													Mycobacteriaceae	238P3@1762,2GS7C@201174,COG4309@1,COG4309@2	NA|NA|NA	S	Uncharacterized conserved protein (DUF2249)
NMBDACCI_00003	487521.OCU_19720	1.8e-181	641.7	Mycobacteriaceae													Mycobacteriaceae	232RX@1762,2GNGR@201174,COG0778@1,COG0778@2	NA|NA|NA	C	NAD(P)H nitroreductase
NMBDACCI_00004	487521.OCU_19730	2.4e-133	481.5	Mycobacteriaceae													Mycobacteriaceae	238T3@1762,2IR6V@201174,COG2345@1,COG2345@2	NA|NA|NA	K	Transcriptional regulator
NMBDACCI_00005	487521.OCU_19740	2.8e-73	281.2	Mycobacteriaceae				ko:K06886					ko00000				Mycobacteriaceae	239ES@1762,2IJM0@201174,COG2346@1,COG2346@2	NA|NA|NA	S	COG2346, Truncated hemoglobins
NMBDACCI_00006	487521.OCU_19750	2.9e-56	224.6	Mycobacteriaceae	fdxA	GO:0001666,GO:0005575,GO:0005622,GO:0005623,GO:0005737,GO:0005829,GO:0006950,GO:0008150,GO:0009605,GO:0009607,GO:0009628,GO:0036293,GO:0043207,GO:0044403,GO:0044419,GO:0044424,GO:0044444,GO:0044464,GO:0050896,GO:0051701,GO:0051704,GO:0051707,GO:0052173,GO:0052200,GO:0052564,GO:0052572,GO:0070482,GO:0075136											Mycobacteriaceae	23A6Z@1762,2IKVN@201174,COG1146@1,COG1146@2	NA|NA|NA	C	ferredoxin
NMBDACCI_00008	487521.OCU_19840	1.2e-117	429.1	Mycobacteriaceae													Mycobacteriaceae	236GE@1762,29J5I@1,2I9N8@201174,3062Y@2	NA|NA|NA	Nil
NMBDACCI_00009	487521.OCU_19860	1.1e-89	335.9	Mycobacteriaceae													Mycobacteriaceae	239KN@1762,2IIJ3@201174,COG5592@1,COG5592@2	NA|NA|NA	S	Hemerythrin HHE cation binding
NMBDACCI_00011	487521.OCU_19960	2.8e-124	451.4	Mycobacteriaceae													Mycobacteriaceae	233NQ@1762,2ANQB@1,2IIEI@201174,31DPX@2	NA|NA|NA	Nil
NMBDACCI_00012	487521.OCU_19990	5.5e-67	260	Bacteria													Mycobacteriaceae	28WUD@1,2ZITU@2	NA|NA|NA	S	Cupin domain
NMBDACCI_00013	487521.OCU_20010	1.9e-119	435.3	Mycobacteriaceae													Mycobacteriaceae	23D9B@1762,2HSNS@201174,COG0583@1,COG0583@2	NA|NA|NA	K	Bacterial regulatory helix-turn-helix protein, lysR family
NMBDACCI_00016	931627.MycrhDRAFT_1417	3.6e-125	454.5	Mycobacteriaceae													Mycobacteriaceae	239QQ@1762,2I8PC@201174,COG4653@1,COG4653@2	NA|NA|NA	S	Phage capsid family
NMBDACCI_00018	1370125.AUWT01000005_gene3114	1.7e-23	115.9	Mycobacteriaceae													Mycobacteriaceae	23B5J@1762,2ETIU@1,2IQY9@201174,33M2M@2	NA|NA|NA	Nil
NMBDACCI_00019	931627.MycrhDRAFT_1415	5.2e-158	564.3	Mycobacteriaceae													Mycobacteriaceae	238FQ@1762,2C9AC@1,2I07F@201174,2Z7TR@2	NA|NA|NA	S	Phage portal protein, SPP1 Gp6-like
NMBDACCI_00020	931627.MycrhDRAFT_4122	2.7e-152	545.4	Mycobacteriaceae													Mycobacteriaceae	238NJ@1762,2GM6F@201174,COG4626@1,COG4626@2	NA|NA|NA	S	PFAM Phage Terminase
NMBDACCI_00022	931627.MycrhDRAFT_1406	1e-148	533.1	Mycobacteriaceae													Mycobacteriaceae	238W9@1762,2GISN@201174,COG0582@1,COG0582@2	NA|NA|NA	L	Phage integrase family
NMBDACCI_00025	487521.OCU_19640	3.1e-115	421	Mycobacteriaceae													Mycobacteriaceae	237EZ@1762,2I94X@201174,COG0778@1,COG0778@2	NA|NA|NA	C	Nitroreductase family
NMBDACCI_00026	487521.OCU_19970	4.5e-124	450.7	Mycobacteriaceae													Mycobacteriaceae	234NW@1762,2IK02@201174,COG2318@1,COG2318@2	NA|NA|NA	S	Mycothiol maleylpyruvate isomerase N-terminal domain
NMBDACCI_00031	487521.OCU_19650	5.9e-235	819.7	Mycobacteriaceae													Mycobacteriaceae	232IM@1762,2GJ3T@201174,COG2124@1,COG2124@2	NA|NA|NA	Q	cytochrome p450
NMBDACCI_00032	487521.OCU_19760	1.8e-64	251.9	Mycobacteriaceae													Mycobacteriaceae	23FJX@1762,2E3RQ@1,2I876@201174,32SHZ@2	NA|NA|NA	Nil
NMBDACCI_00033	931627.MycrhDRAFT_4118	1.9e-23	115.2	Mycobacteriaceae													Mycobacteriaceae	23BSU@1762,29727@1,2GTZR@201174,2ZUAK@2	NA|NA|NA	Nil
NMBDACCI_00034	487521.OCU_19630	2.4e-211	741.1	Mycobacteriaceae			1.4.1.12,1.4.1.26	ko:K21672	ko00310,ko00330,ko00472,map00310,map00330,map00472		R02825,R04200,R04201,R04687,R04688	RC00249,RC00790	ko00000,ko00001,ko01000				Mycobacteriaceae	2342Z@1762,2GKE3@201174,COG3804@1,COG3804@2	NA|NA|NA	S	conserved protein related to dihydrodipicolinate reductase
# 22 queries scanned
# Total time (seconds): 5.75012612343
# Rate: 3.83 q/s

## Sheet: MAH
## Thu Jul 8 00:35:36 2021 ## emapper-2.1.4-2 ## /data/shared/home/emapper/miniconda3/envs/eggnog-mapper-2.1/bin/emapper.py --cpu 20 --data_dir /dev/shm/ -o out --output_dir /data/shared/emapper_jobs/user_data/MM_z4n8kwnm --temp_dir /data/shared/emapper_jobs/user_data/MM_z4n8kwnm --override -m diamond -i /data/shared/emapper_jobs/user_data/MM_z4n8kwnm/queries.fasta --evalue 0.001 --score 60 --pid…
#
query	seed_ortholog	evalue	score	eggNOG_OGs	max_annot_lvl	COG_category	Description	Preferred_name	GOs	EC	KEGG_ko	KEGG_Pathway	KEGG_Module	KEGG_Reaction	KEGG_rclass	BRITE	KEGG_TC	CAZy	BiGG_Reaction	PFAMs	COG_category	Description
DJHGLPJG_00001	44454.NF84_08075	3.9e-168	597.4	COG0179@1|root,COG0179@2|Bacteria,2GM9G@201174|Actinobacteria,2334T@1762|Mycobacteriaceae	1762|Mycobacteriaceae	Q	fumarylacetoacetate (FAA) hydrolase	-	-	-	-	-	-	-	-	-	-	-	-	FAA_hydrolase	Q	fumarylacetoacetate (FAA) hydrolase
DJHGLPJG_00003	44454.NF84_08070	2.7e-221	774.2	COG0346@1|root,COG0346@2|Bacteria,2GN2E@201174|Actinobacteria,235DQ@1762|Mycobacteriaceae	1762|Mycobacteriaceae	E	Glyoxalase bleomycin resistance protein dioxygenase	bphC_1	-	-	-	-	-	-	-	-	-	-	-	Glyoxalase	E	Glyoxalase bleomycin resistance protein dioxygenase
## 2 queries scanned
## Total time (seconds): 24.09507703781128
## Rate: 0.08 q/s
